# Supplementary material for: Two-Sample Mendelian Randomization detects bidirectional causality between gut microbiota and celiac disease in individuals with high genetic risk
Source: Front Immunol. 2023 Jun 30;14:1082862. doi: 10.3389/fimmu.2023.1082862 (PMC10347381; doi:10.3389/fimmu.2023.1082862)
Supplement: Supplementary Table 1 — Independent genetic variants below 1x10-5 nominal significance level in the HR-HLA CeD association analysis. [file DataSheet_1.xlsx]

## Sheet: output_signif
Top variant (dbSNP130 id)	Chr	Positions (GRCh38)	Other allele	Effect allele	MAF	p-value	Effect size	SE
rs6698399	1	8123425	A	G	0.000311591	1.41e-06	-8.75819	1.81548
rs376377163	1	91821503	T	C	0.000311591	1.41e-06	-8.75819	1.81548
rs367775340	1	91986464	A	G	0.000311591	1.41e-06	-8.75819	1.81548
rs369605373	1	91991284	A	G	0.000311591	1.41e-06	-8.75819	1.81548
rs368117062	1	92106949	C	A	0.000311591	1.41e-06	-8.75819	1.81548
rs564905440	1	100917965	G	C	0.000311591	1.41e-06	-8.75819	1.81548
rs550311946	1	101041969	T	C	0.000727046	5.91e-07	-5.93801	1.189
rs563602640	1	101042135	A	G	0.000727046	5.91e-07	-5.93801	1.189
rs543203973	1	101059834	A	G	0.000311591	1.41e-06	-8.75819	1.81548
rs77825930	1	101068714	C	G	0.00083091	5.49e-06	-5.05549	1.11233
rs17123652	1	101069205	G	A	0.00083091	5.49e-06	-5.05549	1.11233
rs80094074	1	101070289	T	C	0.00083091	5.49e-06	-5.05549	1.11233
rs79759930	1	101073274	C	A	0.00083091	5.49e-06	-5.05549	1.11233
rs17123656	1	101079706	T	A	0.00083091	5.49e-06	-5.05549	1.11233
rs77398168	1	101087528	A	C	0.00083091	5.49e-06	-5.05549	1.11233
rs78212987	1	101089563	G	A	0.00083091	5.49e-06	-5.05549	1.11233
rs148595936	1	101089752	T	C	0.00083091	5.49e-06	-5.05549	1.11233
rs141829657	1	101089754	T	G	0.00083091	5.49e-06	-5.05549	1.11233
rs79117015	1	101091243	A	C	0.00083091	5.49e-06	-5.05549	1.11233
rs77495033	1	101092868	G	T	0.00083091	5.49e-06	-5.05549	1.11233
rs7552867	1	104444794	T	C	0.155069	9.25e-06	-0.389902	0.087934
rs377578977	1	160788521	C	T	0.000311591	1.41e-06	-8.75819	1.81548
rs949468	1	200948584	C	T	0.00290818	9.43e-07	-2.73168	0.55712
rs12034720	1	201038603	G	C	0.00301205	1.88e-06	-2.61505	0.548671
rs12612756	2	33461195	C	T	0.000311591	1.41e-06	-8.75819	1.81548
rs79146820	2	33462864	A	G	0.000519319	1.42e-06	-6.78343	1.40656
rs74261892	2	33472678	C	G	0.000519319	1.42e-06	-6.78343	1.40656
rs755943577	2	43276745	G	A	0.00083091	5.49e-06	-5.05549	1.11233
rs775899989	2	43365443	C	T	0.000727046	5.91e-07	-5.93801	1.189
rs10203477	2	60877850	T	A	0.38253	8.25e-06	-0.291404	0.0653585
rs842647	2	60892336	A	G	0.309929	4.43e-06	-0.314093	0.0684289
rs842645	2	60892997	C	A	0.269838	8.71e-06	-0.31804	0.071519
rs10537697	2	60921148	T	TAGA	0.404653	4.54e-07	-0.326804	0.0647778
rs6726160	2	60937594	G	T	0.409223	4.1e-07	-0.329435	0.0650493
rs12713430	2	60939899	G	A	0.312838	1.77e-06	-0.326724	0.0683783
rs1053862	2	60940626	G	A	0.386789	2.85e-06	-0.306374	0.0654446
rs1206	2	60940865	T	G	0.415663	6.31e-07	-0.323229	0.0648868
rs6706689	2	60943910	G	A	0.382634	6.19e-07	-0.326576	0.0655077
rs11125859	2	60944742	T	G	0.414624	4.21e-07	-0.328514	0.0649338
rs12479056	2	60948177	C	T	0.318031	4.87e-06	-0.310965	0.0680425
rs2278300	2	60948938	G	T	0.313149	1.49e-06	-0.328361	0.0682293
rs9752697	2	60956747	G	A	0.38845	7.54e-06	-0.291834	0.0651741
rs13003464	2	60959694	A	G	0.414832	1.27e-08	0.366632	0.0644315
rs67927699	2	60960280	G	C	0.413274	1.14e-08	0.367844	0.0644336
rs10182512	2	60962334	G	A	0.380764	1.64e-09	0.395922	0.0656578
rs10195112	2	60962605	T	A	0.376818	5.57e-09	0.383932	0.0658654
rs55776317	2	60964860	G	C	0.385646	1.03e-09	0.399915	0.0655015
rs10191548	2	60970260	G	A	0.374636	3.58e-09	0.386707	0.0655131
rs10191951	2	60970655	G	A	0.367366	8.41e-10	0.404534	0.0659169
rs6754346	2	60970660	A	G	0.368716	1.06e-09	0.401969	0.0658899
rs112401990	2	60972192	G	A	0.375779	5.12e-09	0.382108	0.0653927
rs1962449	2	60975414	C	G	0.386373	1.13e-09	0.398676	0.0654703
rs7608697	2	60977506	A	C	0.413793	9.33e-09	0.369792	0.0643967
rs7596362	2	60977553	T	C	0.414416	7.19e-09	0.372625	0.0643959
rs7608910	2	60977721	A	G	0.413793	9.33e-09	0.369792	0.0643967
rs4560096	2	60977782	T	G	0.413793	9.33e-09	0.369792	0.0643967
rs7562347	2	60982740	T	G	0.466244	6.51e-08	0.344123	0.0636771
rs7585642	2	60985412	C	A	0.461259	1.51e-06	-0.30597	0.0636113
rs7589039	2	60986144	T	A	0.492522	3.03e-07	-0.326926	0.0638362
rs9309332	2	60989030	C	T	0.46614	4.47e-06	-0.291401	0.0635097
rs10188217	2	60990407	C	T	0.46074	1.7e-06	-0.304707	0.0636606
rs6710043	2	60991145	T	C	0.4973	4.75e-07	-0.321156	0.0637713
rs6754585	2	60995008	A	T	0.465933	1.09e-06	0.310474	0.0636955
rs10181042	2	60997124	C	T	0.434981	1.56e-07	0.337649	0.0643737
rs10207958	2	60998195	A	C	0.466348	9.44e-07	0.312259	0.0636884
rs2564114	2	61003512	A	G	0.485459	9.67e-06	0.279624	0.0632008
rs2698193	2	61003879	C	T	0.485459	9.67e-06	0.279624	0.0632008
rs1177285	2	61123002	A	G	0.423868	5.5e-06	0.293995	0.0646893
rs1177282	2	61130642	G	A	0.424076	6.92e-06	0.290938	0.0647083
rs35181978	2	61132127	TA	T	0.421479	8.63e-06	0.288419	0.0648283
rs2698194	2	61136061	C	T	0.432177	2.17e-06	0.305707	0.0645387
rs1729660	2	61138677	C	T	0.42096	6.67e-07	0.320648	0.0645077
rs1177271	2	61139569	T	C	0.438201	1.39e-06	0.310513	0.0643351
rs1177272	2	61141125	T	A	0.434254	2.14e-06	0.304922	0.064331
rs1177273	2	61141218	G	C	0.435501	1.87e-06	0.306826	0.0643697
rs1665264	2	61142024	G	T	0.43467	1.84e-06	0.306935	0.0643438
rs1729667	2	61142025	A	T	0.43467	1.84e-06	0.306935	0.0643438
rs11498	2	61143684	A	G	0.436747	1.69e-06	0.307968	0.0643284
rs1177275	2	61144343	A	G	0.436124	2.11e-06	0.30507	0.064322
rs11688322	2	61144372	A	C	0.436228	2.04e-06	0.305383	0.0643051
rs1177276	2	61144566	G	A	0.434981	3.13e-06	0.29985	0.0643198
rs1177277	2	61144588	G	A	0.434877	3.26e-06	0.299285	0.0643099
rs1177278	2	61144623	A	G	0.434981	3.13e-06	0.29985	0.0643198
rs3213944	2	61145163	C	G	0.422829	6.53e-07	0.320934	0.0645128
rs34279970	2	61145372	A	G	0.423141	5.83e-07	0.32237	0.0645139
rs2441467	2	61147014	T	C	0.435293	2.84e-06	0.301044	0.0642959
rs1729656	2	61147148	A	G	0.435397	2.73e-06	0.30161	0.0643059
rs1729655	2	61147367	T	G	0.429061	4.73e-06	0.295138	0.0644888
rs2592496	2	61147928	T	C	0.436435	1.91e-06	0.306262	0.0642983
rs720201	2	61149328	T	C	0.423037	6.07e-07	0.321801	0.0645045
rs1729654	2	61149774	C	T	0.423141	5.83e-07	0.32237	0.0645139
rs1729653	2	61149873	G	A	0.422829	6.53e-07	0.320934	0.0645128
rs1665270	2	61150531	T	A	0.423037	6.01e-07	0.322072	0.0645316
rs1729652	2	61150884	A	G	0.423037	6.01e-07	0.322072	0.0645316
rs1617806	2	61151051	C	A	0.422933	6.13e-07	0.322045	0.0645767
rs1616938	2	61151165	C	A	0.415559	1.17e-06	0.314558	0.0647125
rs1665271	2	61151681	A	G	0.423245	5.65e-07	0.322668	0.0644961
rs11125869	2	61152398	A	G	0.423452	5.19e-07	0.323808	0.0645149
rs11125870	2	61152490	G	C	0.423245	5.65e-07	0.322668	0.0644961
rs12616041	2	61152709	G	A	0.423037	6.01e-07	0.322072	0.0645316
rs1665273	2	61152809	T	C	0.422622	5.14e-07	0.323683	0.0644669
rs1665274	2	61152953	T	C	0.415767	1.09e-06	0.315425	0.0647032
rs33998984	2	61153373	T	C	0.422725	6.67e-07	0.320905	0.0645578
rs111543747	2	61153487	T	A	0.440694	1.15e-06	0.312301	0.0642033
rs112695134	2	61153883	C	T	0.435916	2.22e-06	0.304701	0.0643829
rs2592494	2	61154393	T	C	0.422725	6.6e-07	0.321176	0.0645851
rs2592493	2	61155202	C	A	0.415559	1.16e-06	0.314825	0.0647399
rs1665263	2	61155624	T	C	0.422829	6.39e-07	0.321475	0.0645672
rs1665262	2	61156027	G	A	0.422829	6.39e-07	0.321475	0.0645672
rs1665261	2	61157179	T	G	0.415767	7.83e-07	0.319611	0.0647032
rs1665260	2	61157352	A	T	0.422725	4.82e-07	0.324799	0.0645306
rs1665259	2	61157620	G	T	0.422622	4.98e-07	0.324502	0.0645484
rs7558954	2	61157771	T	C	0.446095	1.63e-07	0.335701	0.0640995
rs1665258	2	61157965	G	A	0.422829	4.62e-07	0.32537	0.06454
rs1729671	2	61157970	G	C	0.422829	4.62e-07	0.32537	0.06454
rs1177309	2	61158113	A	G	0.446095	1.63e-07	0.335701	0.0640995
rs1177308	2	61160119	C	G	0.445991	1.7e-07	0.335123	0.064089
rs1177307	2	61160253	T	C	0.446095	2.3e-07	0.331593	0.0640995
rs1177306	2	61160701	G	A	0.422933	6.2e-07	0.321774	0.0645494
rs1177305	2	61160736	C	T	0.446199	2.2e-07	0.33217	0.0641099
rs1177303	2	61161220	C	A	0.43602	2.15e-06	0.305013	0.0643659
rs1177302	2	61161255	T	C	0.459389	7.49e-07	0.316643	0.0639905
rs1729674	2	61162602	T	G	0.446095	2.3e-07	0.331593	0.0640995
rs1729673	2	61162664	G	A	0.422725	4.77e-07	0.325073	0.0645578
rs2420811	2	61163370	A	T	0.41774	1.08e-08	0.369417	0.064603
rs3889718	2	61163610	T	A	0.444121	2.42e-06	0.302277	0.0641151
rs3889717	2	61163656	A	G	0.447445	1.88e-07	0.334453	0.0641827
rs35812145	2	61164165	T	C	0.208766	2.13e-06	0.370651	0.0781796
rs1615070	2	61166040	A	G	0.460947	8.03e-07	0.316074	0.0640517
rs12999245	2	61166755	G	T	0.417532	7.92e-07	0.31955	0.0647215
rs55908966	2	61167162	A	G	0.460947	5.9e-07	0.319646	0.0639986
rs35015708	2	61169058	C	G	0.446718	8.77e-08	0.3433	0.0641624
rs60997156	2	61169404	T	A	0.447133	1.06e-07	0.341228	0.0641778
rs35507645	2	61169631	A	G	0.447029	1.1e-07	0.340645	0.0641672
rs11685226	2	61169992	G	A	0.439759	1.48e-07	0.337925	0.0642993
rs72884963	2	61170643	A	C	0.44059	1.52e-07	0.337581	0.0643005
rs11886950	2	61172182	A	C	0.46074	3.14e-07	0.327759	0.0640825
rs11903270	2	61172212	T	C	0.460636	3.25e-07	0.327448	0.0640979
rs11897994	2	61172394	G	C	0.46074	3.14e-07	0.327759	0.0640825
rs2600668	2	61173292	G	C	0.430411	2.11e-06	0.306163	0.0645614
rs2167564	2	61173681	G	A	0.423868	4.24e-07	0.326919	0.0646346
rs2600670	2	61175579	C	T	0.437162	1.84e-07	0.336235	0.064477
rs76621768	2	61177274	A	G	0.120482	5.54e-06	0.443613	0.0976417
rs112583316	2	61177379	G	A	0.444641	1.31e-07	0.339189	0.0642742
rs935860	2	61179426	G	C	0.482032	1.05e-07	0.339767	0.0638908
rs777584	2	61183211	G	A	0.414209	1.28e-06	0.314314	0.0648973
rs14170	2	61188357	A	G	0.480889	1.16e-07	0.338413	0.063862
rs370286913	2	61189269	T	G	0.207935	5.84e-06	0.355774	0.0785039
rs777587	2	61200540	A	G	0.471645	1.73e-07	0.333849	0.0638811
rs4671398	2	61213372	G	A	0.442356	2.87e-07	0.330876	0.0644763
rs2123112	2	61214940	G	T	0.443083	2.16e-07	0.334397	0.0644953
rs6545846	2	61215775	G	A	0.421375	7.22e-07	0.32092	0.0647638
rs4672424	2	61217638	C	G	0.469983	4.29e-07	0.323627	0.0640116
rs2123111	2	61223319	G	A	0.468737	3.48e-07	0.326133	0.0640046
chr2:61230060:GA:G	2	61230060	G	GA	0.448068	3.88e-06	0.29667	0.0642463
rs17540852	2	61233414	G	C	0.470087	1.53e-06	0.307817	0.0640233
rs7591772	2	61235265	G	C	0.471334	1.41e-06	0.308391	0.0639252
rs4672427	2	61242115	G	A	0.469256	1.1e-06	0.311619	0.0639566
rs6545850	2	61268042	T	C	0.470503	6.88e-07	0.317826	0.064017
rs4599092	2	61271833	G	T	0.471541	6.68e-07	0.317993	0.0639751
rs12713435	2	61272654	T	C	0.473722	1.5e-06	0.308204	0.0640641
rs11677775	2	61275975	C	T	0.471437	1.77e-06	0.306149	0.0640696
rs11677776	2	61275978	C	T	0.471437	1.77e-06	0.306149	0.0640696
rs67183459	2	61278950	C	T	0.205858	6.27e-06	0.355225	0.0786377
rs10169662	2	61280801	C	T	0.469464	5.09e-07	0.321767	0.0640595
chr2:61283574:TGAGTGA:T	2	61283574	T	TGAGTGA	0.469049	7.47e-06	0.286883	0.0640395
rs4671403	2	61284317	C	T	0.472061	3.67e-06	0.296565	0.0640606
rs6545852	2	61286255	A	G	0.47258	3.18e-06	0.297974	0.0639603
rs6545853	2	61286515	A	G	0.472372	3.41e-06	0.297067	0.0639632
rs7561697	2	61292030	C	G	0.472788	2.91e-06	0.299378	0.0640104
chr2:61296261:AAAAT:A	2	61296261	A	AAAAT	0.472268	1.86e-06	0.305175	0.0640045
rs6545855	2	61305725	C	G	0.477565	2.04e-06	0.303444	0.063897
chr2:61306105:C:CT	2	61306105	CT	C	0.476942	3.42e-06	0.296875	0.0639307
rs7370889	2	61306132	A	G	0.477254	2.29e-06	0.301954	0.0638874
rs2694619	2	61309766	T	C	0.473307	2.52e-06	0.300778	0.0639106
rs2694618	2	61309849	T	C	0.473722	2.19e-06	0.302592	0.063905
rs2600664	2	61312810	C	T	0.46157	5.71e-06	0.291022	0.0641459
rs3765051	2	61315215	G	C	0.470918	1.62e-06	0.306582	0.0639313
rs2600662	2	61315925	C	T	0.46157	4.24e-06	0.294892	0.0641193
chr2:61319538:TA:T	2	61319538	T	TA	0.479435	3.78e-06	0.29532	0.0638766
rs17482440	2	61321722	T	C	0.47258	2.33e-06	0.302065	0.0639603
rs2593623	2	61324453	A	C	0.471541	1.73e-06	0.306222	0.0640282
rs778159	2	61329609	C	T	0.471645	8.7e-07	0.315006	0.06404
rs1405490	2	61332945	G	A	0.312214	8.63e-06	0.307162	0.069043
rs921152	2	61336140	T	C	0.459805	1.12e-06	0.312833	0.0642487
rs34668697	2	61341214	A	T	0.473515	4.81e-07	0.321309	0.0638287
rs12617371	2	61341999	G	A	0.466867	5.01e-07	0.32158	0.0639823
rs2442025	2	61344310	A	G	0.474034	1.08e-06	0.311219	0.0638087
rs2593631	2	61345151	G	A	0.47445	9.1e-07	0.313543	0.0638559
rs2593628	2	61346152	A	T	0.474138	5.41e-07	0.319682	0.0637942
rs2463101	2	61347287	C	G	0.47393	5.83e-07	0.318779	0.0637969
rs811871	2	61350814	T	C	0.474346	4.97e-07	0.320849	0.0638178
rs34254166	2	61353694	G	A	0.25592	3.64e-06	0.337638	0.0729116
rs4411680	2	61356970	C	A	0.472684	6.54e-07	0.317437	0.0638137
rs12478192	2	61364040	G	A	0.472788	6.14e-07	0.318544	0.0638781
rs12992614	2	61365941	T	C	0.472995	4.13e-07	0.323261	0.0638489
rs10177225	2	61367363	T	C	0.476215	8.93e-07	0.314257	0.0639526
rs2421066	2	61372387	A	C	0.472165	1.45e-06	0.307924	0.0639133
rs10165349	2	61373938	C	T	0.471022	5.68e-07	0.320222	0.0640225
rs62149712	2	61374137	C	T	0.471334	7.11e-07	0.317351	0.0640047
rs67998522	2	61374179	G	C	0.471437	9.46e-07	0.313838	0.0640164
rs10196146	2	61378244	A	C	0.492833	4.06e-06	0.294477	0.063901
rs10208769	2	61378479	A	T	0.492522	2.41e-06	0.301379	0.0639153
rs778146	2	61379340	G	A	0.491691	2.3e-06	0.302262	0.0639716
rs778150	2	61381237	T	C	0.491379	2.57e-06	0.300748	0.0639597
rs778151	2	61381285	A	C	0.492314	1.8e-06	0.305803	0.0640487
rs778153	2	61381517	G	A	0.491691	2.3e-06	0.302262	0.0639716
rs2593620	2	61386126	G	A	0.491172	2.74e-06	0.30007	0.0639871
rs2463097	2	61387166	C	G	0.491899	5.38e-06	0.291153	0.0639972
rs2463099	2	61391176	C	T	0.496884	6.66e-06	0.287482	0.0638245
rs10211654	2	61395523	G	A	0.490652	3.41e-06	0.296647	0.0638705
rs2922089	2	61397994	G	T	0.491172	5.31e-06	0.290677	0.063855
rs2694627	2	61398371	G	A	0.491068	5.47e-06	0.290335	0.0638686
rs34104056	2	61399827	C	A	0.490548	3.55e-06	0.296063	0.0638579
rs10199672	2	61400499	G	T	0.490964	7.75e-06	0.28544	0.0638296
rs2694638	2	61408228	C	G	0.490237	7.33e-06	0.286169	0.0638199
rs2442037	2	61413156	G	A	0.490133	5.59e-06	0.289901	0.0638336
rs13028833	2	61417194	G	C	0.490652	4.55e-06	0.293052	0.0639233
rs7587389	2	61422656	G	A	0.489614	4.79e-06	0.292275	0.0639021
rs2421196	2	61427121	G	A	0.489925	6.09e-06	0.288504	0.063782
rs2694616	2	61429868	C	T	0.490756	4.54e-06	0.292667	0.0638305
rs2442030	2	61452385	C	T	0.490652	6.39e-06	0.288013	0.0638179
rs7584500	2	61464980	T	C	0.497819	3.64e-06	0.295367	0.0637838
rs12616433	2	61469353	G	C	0.490756	3.34e-06	0.296741	0.0638305
rs74441214	2	100135776	G	A	0.00207727	7.08e-07	-3.18759	0.642782
rs76221040	2	100225593	C	T	0.00218114	3.36e-09	-4.06488	0.687473
rs181841704	2	102007092	G	A	0.000519319	1.42e-06	-6.78343	1.40656
rs375893791	2	102084383	A	T	0.00124636	3.15e-07	-4.64693	0.908589
rs373859103	2	102278789	A	C	0.00083091	5.49e-06	-5.05549	1.11233
rs76659023	2	134091464	A	G	0.00259659	6.7e-06	-2.83844	0.630343
rs374287467	3	21252973	A	T	0.012983	8.92e-06	-1.25513	0.282577
rs373016780	3	32994709	T	C	0.000311591	1.41e-06	-8.75819	1.81548
rs74625501	3	33009528	TA	T	0.00218114	5.98e-07	-3.27864	0.656778
rs79183821	3	33009722	C	G	0.00218114	5.98e-07	-3.27864	0.656778
rs12633200	3	33013887	C	T	0.00218114	5.98e-07	-3.27864	0.656778
rs76137677	3	33023399	C	T	0.00249273	7.3e-06	-2.77127	0.617918
rs60630796	3	33049440	A	C	0.00207727	2.25e-06	-3.33163	0.704377
rs140769062	3	33051094	G	A	0.00207727	2.25e-06	-3.33163	0.704377
rs149944146	3	33051136	G	A	0.00207727	2.25e-06	-3.33163	0.704377
rs140241744	3	33051458	C	T	0.00207727	2.25e-06	-3.33163	0.704377
rs151205825	3	33053664	AT	A	0.00207727	2.25e-06	-3.33163	0.704377
rs368019185	3	33053729	T	C	0.000727046	5.91e-07	-5.93801	1.189
rs372399724	3	50586125	G	A	0.00124636	2.2e-06	-3.98166	0.84104
rs75302286	3	159877998	T	G	0.00332364	6.41e-06	-2.44036	0.540803
rs74285269	3	159878156	C	A	0.00332364	6.41e-06	-2.44036	0.540803
rs756709505	4	47137025	C	A	0.000311591	1.41e-06	-8.75819	1.81548
rs532268304	4	121990971	A	C	0.000519319	1.42e-06	-6.78343	1.40656
rs548052663	4	122166095	A	G	0.000519319	1.42e-06	-6.78343	1.40656
rs377349851	4	122320198	G	C	0.000519319	1.42e-06	-6.78343	1.40656
rs895533748	4	122378805	G	T	0.000311591	1.41e-06	-8.75819	1.81548
rs577594647	4	122423289	A	ATC	0.000519319	1.42e-06	-6.78343	1.40656
rs148908521	4	122444639	C	G	0.000519319	1.42e-06	-6.78343	1.40656
rs370907183	4	122544170	TC	T	0.000519319	1.42e-06	-6.78343	1.40656
rs372746527	4	122561030	A	G	0.000519319	1.42e-06	-6.78343	1.40656
rs368029259	4	122563017	A	G	0.000519319	1.42e-06	-6.78343	1.40656
rs374448240	4	122566922	T	G	0.000519319	1.42e-06	-6.78343	1.40656
rs368430932	4	122567883	G	T	0.000519319	1.42e-06	-6.78343	1.40656
rs761371826	4	122574219	T	TG	0.000311591	1.41e-06	-8.75819	1.81548
rs73076113	5	35946772	C	T	0.000311591	1.41e-06	-8.75819	1.81548
rs73076116	5	35950724	T	G	0.000311591	1.41e-06	-8.75819	1.81548
rs73076118	5	35950944	T	A	0.000311591	1.41e-06	-8.75819	1.81548
rs77129582	5	35951561	T	C	0.000311591	1.41e-06	-8.75819	1.81548
rs16902650	5	35951985	C	T	0.000311591	1.41e-06	-8.75819	1.81548
rs16902651	5	35952351	C	A	0.000311591	1.41e-06	-8.75819	1.81548
rs10946876	6	26929110	G	A	0.01371	7.16e-06	-1.19097	0.265316
rs148839517	6	26940707	T	G	0.01371	7.16e-06	-1.19097	0.265316
rs9366676	6	26990401	C	T	0.0124636	7.68e-06	-1.22872	0.274641
rs561551114	6	27276086	CT	C	0.00498546	9.15e-06	-1.87164	0.421877
rs566238160	6	27282822	T	G	0.00498546	9.15e-06	-1.87164	0.421877
rs549552984	6	27319114	C	T	0.00498546	9.15e-06	-1.87164	0.421877
rs537424909	6	27396027	C	T	0.00498546	9.15e-06	-1.87164	0.421877
rs542468225	6	27434905	A	C	0.00508932	2.79e-06	-1.92592	0.410992
rs557153625	6	27437588	T	C	0.00508932	2.79e-06	-1.92592	0.410992
rs535731911	6	27474925	A	G	0.00519319	4.21e-06	-1.87523	0.407594
rs145677711	6	27479758	T	G	0.00529705	6.27e-06	-1.82619	0.404281
rs549582154	6	27506113	G	A	0.00540091	9.2e-06	-1.77872	0.401048
rs189715131	6	27528696	C	T	0.00540091	9.2e-06	-1.77872	0.401048
rs186539666	6	27529790	C	T	0.00540091	9.2e-06	-1.77872	0.401048
rs557341407	6	27530004	C	A	0.00540091	9.2e-06	-1.77872	0.401048
rs192948907	6	27546414	A	T	0.00540091	9.2e-06	-1.77872	0.401048
rs532237914	6	27569241	C	T	0.00540091	9.2e-06	-1.77872	0.401048
rs192300330	6	27572822	G	A	0.00540091	9.2e-06	-1.77872	0.401048
rs537463506	6	27575150	C	A	0.00540091	9.2e-06	-1.77872	0.401048
rs181596899	6	27620386	G	A	0.00540091	9.2e-06	-1.77872	0.401048
rs79039955	6	27629163	T	C	0.00540091	9.2e-06	-1.77872	0.401048
rs73739753	6	27630974	A	G	0.00540091	9.2e-06	-1.77872	0.401048
rs73739755	6	27632976	T	A	0.00540091	9.2e-06	-1.77872	0.401048
rs73739756	6	27633111	G	C	0.00540091	9.2e-06	-1.77872	0.401048
rs113631511	6	27636159	A	G	0.00540091	9.2e-06	-1.77872	0.401048
rs73739758	6	27636569	A	G	0.00540091	9.2e-06	-1.77872	0.401048
rs545054275	6	27637239	G	A	0.00540091	9.2e-06	-1.77872	0.401048
rs190739269	6	27641881	G	A	0.00540091	9.2e-06	-1.77872	0.401048
rs564936629	6	27643188	T	C	0.00540091	9.2e-06	-1.77872	0.401048
rs140474038	6	27652115	A	G	0.00540091	9.2e-06	-1.77872	0.401048
rs567454077	6	27652357	TA	T	0.00540091	9.2e-06	-1.77872	0.401048
rs576454548	6	27652798	GA	G	0.00540091	9.2e-06	-1.77872	0.401048
rs145235526	6	27664928	T	C	0.00540091	9.2e-06	-1.77872	0.401048
rs146183807	6	27666971	G	A	0.00540091	9.2e-06	-1.77872	0.401048
rs556827667	6	27671262	C	T	0.00540091	9.2e-06	-1.77872	0.401048
rs187602247	6	27676898	G	A	0.00540091	9.2e-06	-1.77872	0.401048
rs189270436	6	27678004	C	T	0.00540091	9.2e-06	-1.77872	0.401048
rs185257148	6	27679897	T	G	0.00540091	9.2e-06	-1.77872	0.401048
rs116627955	6	27684414	A	G	0.00540091	9.2e-06	-1.77872	0.401048
rs189532309	6	27689620	A	T	0.00540091	9.2e-06	-1.77872	0.401048
rs191170510	6	27690035	C	T	0.00540091	9.2e-06	-1.77872	0.401048
rs148308085	6	27693684	G	T	0.00540091	9.2e-06	-1.77872	0.401048
rs146217477	6	27701842	G	C	0.00540091	9.2e-06	-1.77872	0.401048
rs552513193	6	27702595	A	C	0.00540091	9.2e-06	-1.77872	0.401048
rs192211142	6	27711103	G	A	0.00540091	9.2e-06	-1.77872	0.401048
rs143843223	6	27711255	C	T	0.00540091	9.2e-06	-1.77872	0.401048
rs151098460	6	27721987	C	T	0.00540091	9.2e-06	-1.77872	0.401048
rs139990487	6	27728945	C	T	0.00540091	9.2e-06	-1.77872	0.401048
rs181452412	6	27733401	C	T	0.00540091	9.2e-06	-1.77872	0.401048
rs188872588	6	27747322	A	G	0.00540091	9.2e-06	-1.77872	0.401048
rs533278284	6	27752742	C	G	0.00540091	9.2e-06	-1.77872	0.401048
rs138496761	6	27753234	G	T	0.00540091	9.2e-06	-1.77872	0.401048
rs189873460	6	27757150	G	A	0.00540091	9.2e-06	-1.77872	0.401048
rs182266603	6	27761003	C	T	0.00540091	9.2e-06	-1.77872	0.401048
rs562506662	6	27765131	C	G	0.00540091	9.2e-06	-1.77872	0.401048
rs138875642	6	27775976	G	C	0.00540091	9.2e-06	-1.77872	0.401048
rs142801516	6	27776159	C	T	0.00540091	9.2e-06	-1.77872	0.401048
rs146374722	6	27783501	G	A	0.00540091	9.2e-06	-1.77872	0.401048
rs185357220	6	27784056	A	G	0.00540091	9.2e-06	-1.77872	0.401048
rs548602066	6	27785849	G	GGCT	0.00540091	9.2e-06	-1.77872	0.401048
rs181783666	6	27786619	A	G	0.00540091	9.2e-06	-1.77872	0.401048
rs149085473	6	27787466	C	A	0.00540091	9.2e-06	-1.77872	0.401048
rs148167356	6	27792928	G	A	0.00540091	9.2e-06	-1.77872	0.401048
rs141986410	6	27792997	T	A	0.00540091	9.2e-06	-1.77872	0.401048
rs143846395	6	27794125	C	T	0.00540091	9.2e-06	-1.77872	0.401048
rs149226845	6	27795945	G	A	0.00540091	9.2e-06	-1.77872	0.401048
rs564159013	6	27797155	A	G	0.00540091	9.2e-06	-1.77872	0.401048
rs142629326	6	27802182	G	C	0.00540091	9.2e-06	-1.77872	0.401048
rs139555999	6	27802601	T	G	0.00540091	9.2e-06	-1.77872	0.401048
rs187937812	6	27803420	G	A	0.00540091	9.2e-06	-1.77872	0.401048
rs192814744	6	27803756	G	C	0.00540091	9.2e-06	-1.77872	0.401048
chr6:27805190:A:AT	6	27805190	A	AT	0.00540091	9.2e-06	-1.77872	0.401048
rs148947457	6	27805533	G	C	0.00540091	9.2e-06	-1.77872	0.401048
rs148258010	6	27806130	A	G	0.00540091	9.2e-06	-1.77872	0.401048
rs149317133	6	27809433	G	A	0.00540091	9.2e-06	-1.77872	0.401048
rs148030400	6	27809734	T	C	0.00540091	9.2e-06	-1.77872	0.401048
chr6:27810027:A:T	6	27810027	A	T	0.00540091	9.2e-06	-1.77872	0.401048
rs147974709	6	27813938	A	C	0.00540091	9.2e-06	-1.77872	0.401048
rs185535763	6	27815664	C	G	0.00540091	9.2e-06	-1.77872	0.401048
rs528536771	6	27824821	C	A	0.00540091	9.2e-06	-1.77872	0.401048
rs570157031	6	27825819	A	AT	0.00540091	9.2e-06	-1.77872	0.401048
rs564896659	6	27826215	G	T	0.00540091	9.2e-06	-1.77872	0.401048
rs574615907	6	27826689	T	C	0.00540091	9.2e-06	-1.77872	0.401048
rs559442519	6	27830614	G	A	0.00540091	9.2e-06	-1.77872	0.401048
rs188709877	6	27832667	T	C	0.00540091	9.2e-06	-1.77872	0.401048
rs141734884	6	27841677	A	C	0.00540091	9.2e-06	-1.77872	0.401048
rs141004699	6	27844114	C	G	0.00540091	9.2e-06	-1.77872	0.401048
rs150218192	6	27844227	A	G	0.00540091	9.2e-06	-1.77872	0.401048
rs143486988	6	27851783	A	G	0.00540091	9.2e-06	-1.77872	0.401048
rs537853117	6	27855135	C	G	0.00540091	9.2e-06	-1.77872	0.401048
rs142096374	6	27856125	A	G	0.00540091	9.2e-06	-1.77872	0.401048
rs561986816	6	27856619	G	A	0.00540091	9.2e-06	-1.77872	0.401048
rs147625357	6	27859992	C	T	0.00540091	9.2e-06	-1.77872	0.401048
rs145891777	6	27861983	C	T	0.00540091	9.2e-06	-1.77872	0.401048
rs141460654	6	27862945	C	G	0.00540091	9.2e-06	-1.77872	0.401048
rs145557354	6	27864294	A	T	0.00540091	9.2e-06	-1.77872	0.401048
rs189796484	6	27866238	T	C	0.00540091	9.2e-06	-1.77872	0.401048
rs146661906	6	27866975	C	T	0.00540091	9.2e-06	-1.77872	0.401048
rs143393068	6	27867056	C	T	0.00540091	9.2e-06	-1.77872	0.401048
rs568434149	6	27870299	G	C	0.00540091	9.2e-06	-1.77872	0.401048
rs147096368	6	27872157	G	C	0.00540091	9.2e-06	-1.77872	0.401048
rs150395483	6	27873630	C	T	0.00540091	9.2e-06	-1.77872	0.401048
rs190838364	6	27874395	A	C	0.00540091	9.2e-06	-1.77872	0.401048
rs556202977	6	27875105	T	C	0.00540091	9.2e-06	-1.77872	0.401048
rs564242032	6	27878197	T	C	0.00540091	9.2e-06	-1.77872	0.401048
rs112335214	6	27880728	A	G	0.00540091	9.2e-06	-1.77872	0.401048
rs113951740	6	27880771	T	G	0.00540091	9.2e-06	-1.77872	0.401048
rs557728993	6	27881333	T	C	0.00540091	9.2e-06	-1.77872	0.401048
rs112251071	6	27882035	G	A	0.00540091	9.2e-06	-1.77872	0.401048
rs113922955	6	27882170	G	A	0.00540091	9.2e-06	-1.77872	0.401048
rs112605968	6	27883512	C	A	0.00540091	9.2e-06	-1.77872	0.401048
rs111625653	6	27883893	T	C	0.00540091	9.2e-06	-1.77872	0.401048
rs113259428	6	27885299	T	G	0.00540091	9.2e-06	-1.77872	0.401048
rs146780056	6	27886023	G	A	0.00540091	9.2e-06	-1.77872	0.401048
rs111453633	6	27886949	T	C	0.00540091	9.2e-06	-1.77872	0.401048
rs113133372	6	27888498	T	C	0.00540091	9.2e-06	-1.77872	0.401048
rs140091452	6	27889522	C	T	0.00540091	9.2e-06	-1.77872	0.401048
rs112604289	6	27889605	C	T	0.00540091	9.2e-06	-1.77872	0.401048
rs185776835	6	27889664	C	A	0.00540091	9.2e-06	-1.77872	0.401048
rs181627761	6	27890189	A	G	0.00540091	9.2e-06	-1.77872	0.401048
rs191080765	6	27892115	T	C	0.00540091	9.2e-06	-1.77872	0.401048
rs111637399	6	27892258	T	G	0.00540091	9.2e-06	-1.77872	0.401048
rs192139456	6	27893190	G	A	0.00540091	9.2e-06	-1.77872	0.401048
rs562612492	6	27894367	T	G	0.00540091	9.2e-06	-1.77872	0.401048
rs111458857	6	27895352	C	T	0.00540091	9.2e-06	-1.77872	0.401048
rs111939858	6	27895675	TCTC	T	0.00540091	9.2e-06	-1.77872	0.401048
rs111749787	6	27895997	C	T	0.00540091	9.2e-06	-1.77872	0.401048
rs147594893	6	27896403	G	A	0.00540091	9.2e-06	-1.77872	0.401048
rs150094703	6	27896572	A	G	0.00540091	9.2e-06	-1.77872	0.401048
rs111279546	6	27896642	C	T	0.00540091	9.2e-06	-1.77872	0.401048
rs112990164	6	27897001	T	G	0.00540091	9.2e-06	-1.77872	0.401048
rs113442117	6	27897293	G	C	0.00540091	9.2e-06	-1.77872	0.401048
rs113135277	6	27897394	A	G	0.00540091	9.2e-06	-1.77872	0.401048
rs139687649	6	27897836	C	T	0.00540091	9.2e-06	-1.77872	0.401048
rs113325551	6	27905683	A	G	0.00571251	4.42e-06	-1.79857	0.391804
rs141046290	6	27905942	T	C	0.00550478	2.01e-06	-1.89108	0.397893
rs542916410	6	27906478	A	C	0.00550478	2.01e-06	-1.89108	0.397893
rs113140430	6	27906745	C	T	0.00571251	4.42e-06	-1.79857	0.391804
rs147044274	6	27907289	C	A	0.00550478	2.01e-06	-1.89108	0.397893
rs138283781	6	27907850	C	A	0.00550478	2.01e-06	-1.89108	0.397893
rs113591880	6	27908533	G	A	0.00571251	4.42e-06	-1.79857	0.391804
rs111574878	6	27910150	C	T	0.00571251	4.42e-06	-1.79857	0.391804
rs143361670	6	27910410	C	T	0.00550478	2.01e-06	-1.89108	0.397893
rs111639243	6	27910831	G	A	0.00571251	4.42e-06	-1.79857	0.391804
rs569656160	6	27912715	T	C	0.00550478	2.01e-06	-1.89108	0.397893
rs144573038	6	27913225	T	G	0.00550478	2.01e-06	-1.89108	0.397893
rs147697074	6	27915372	T	C	0.00550478	2.01e-06	-1.89108	0.397893
rs138549104	6	27917181	A	T	0.00550478	2.01e-06	-1.89108	0.397893
rs149266301	6	27917190	A	T	0.00550478	2.01e-06	-1.89108	0.397893
rs114833655	6	27918659	T	C	0.00571251	4.42e-06	-1.79857	0.391804
rs113565609	6	27918896	A	G	0.00571251	4.42e-06	-1.79857	0.391804
rs141101407	6	27920374	C	T	0.00550478	2.01e-06	-1.89108	0.397893
rs144810372	6	27920845	A	G	0.00550478	2.01e-06	-1.89108	0.397893
rs150745381	6	27921141	A	C	0.00550478	2.01e-06	-1.89108	0.397893
rs137966199	6	27921430	T	C	0.00550478	2.01e-06	-1.89108	0.397893
rs143432374	6	27921897	T	C	0.00550478	2.01e-06	-1.89108	0.397893
rs147135510	6	27921997	C	G	0.00550478	2.01e-06	-1.89108	0.397893
rs144225870	6	27924057	C	T	0.00550478	2.01e-06	-1.89108	0.397893
rs145591640	6	27924926	G	A	0.00560864	4.25e-06	-1.7877	0.388728
rs112269887	6	27928108	GA	G	0.00571251	4.42e-06	-1.79857	0.391804
rs187935686	6	27928493	G	A	0.00560864	3e-06	-1.8441	0.394813
rs189839398	6	27928622	T	C	0.00550478	2.01e-06	-1.89108	0.397893
rs148493808	6	27931072	G	A	0.00550478	2.01e-06	-1.89108	0.397893
rs542142306	6	27932356	TTATGAC	T	0.00550478	2.01e-06	-1.89108	0.397893
rs147802203	6	27932630	T	C	0.00550478	2.01e-06	-1.89108	0.397893
rs143825464	6	27933986	G	C	0.00550478	2.01e-06	-1.89108	0.397893
rs141465931	6	27934995	A	G	0.00550478	2.01e-06	-1.89108	0.397893
rs145380814	6	27952785	G	A	0.00550478	2.01e-06	-1.89108	0.397893
rs140991363	6	27956228	C	A	0.00550478	2.01e-06	-1.89108	0.397893
rs150011038	6	27956897	G	A	0.00550478	2.01e-06	-1.89108	0.397893
rs143223456	6	27957616	A	G	0.00550478	2.01e-06	-1.89108	0.397893
rs145498457	6	27958424	A	G	0.00550478	2.01e-06	-1.89108	0.397893
rs147345870	6	27959830	T	C	0.00550478	2.01e-06	-1.89108	0.397893
rs184877743	6	27961469	T	C	0.00550478	2.01e-06	-1.89108	0.397893
rs536356774	6	27961472	TA	T	0.00550478	2.01e-06	-1.89108	0.397893
rs149781165	6	27961974	G	A	0.00623182	4.48e-06	-1.73299	0.377746
rs139396656	6	27964550	A	G	0.00550478	2.01e-06	-1.89108	0.397893
rs142342558	6	27965434	C	A	0.00550478	2.01e-06	-1.89108	0.397893
rs538907086	6	27971335	T	A	0.00550478	2.01e-06	-1.89108	0.397893
rs145834653	6	27976984	T	C	0.00550478	2.01e-06	-1.89108	0.397893
rs557313408	6	27978089	TATG	T	0.00550478	2.01e-06	-1.89108	0.397893
rs150820798	6	27979067	A	G	0.00550478	2.01e-06	-1.89108	0.397893
rs146419392	6	27980637	G	C	0.00550478	2.01e-06	-1.89108	0.397893
rs141361895	6	27981354	A	G	0.00550478	2.01e-06	-1.89108	0.397893
rs150240097	6	27981862	T	C	0.00550478	2.01e-06	-1.89108	0.397893
rs570283964	6	27982959	T	C	0.00550478	2.01e-06	-1.89108	0.397893
rs142426145	6	27986075	C	T	0.00550478	2.01e-06	-1.89108	0.397893
rs146324906	6	27987599	G	T	0.00550478	2.01e-06	-1.89108	0.397893
rs138963228	6	27987980	T	C	0.00550478	2.01e-06	-1.89108	0.397893
rs141611523	6	27993930	C	T	0.00550478	2.01e-06	-1.89108	0.397893
rs145194467	6	27999189	G	A	0.00550478	2.01e-06	-1.89108	0.397893
rs566264301	6	28001452	G	A	0.00550478	2.01e-06	-1.89108	0.397893
rs148016505	6	28002096	C	T	0.00550478	2.01e-06	-1.89108	0.397893
rs144998608	6	28006139	G	A	0.00560864	3e-06	-1.8441	0.394813
rs572623378	6	28011067	C	CT	0.00550478	2.01e-06	-1.89108	0.397893
rs148159661	6	28012026	C	A	0.00550478	2.01e-06	-1.89108	0.397893
rs576323686	6	28012550	A	G	0.00550478	2.01e-06	-1.89108	0.397893
rs146317989	6	28012827	T	C	0.00550478	2.01e-06	-1.89108	0.397893
rs139619983	6	28014155	C	T	0.00550478	2.01e-06	-1.89108	0.397893
rs138964785	6	28016772	C	T	0.00550478	2.01e-06	-1.89108	0.397893
rs193198975	6	28021492	G	T	0.00550478	2.01e-06	-1.89108	0.397893
rs547761913	6	28022678	A	C	0.00550478	2.01e-06	-1.89108	0.397893
rs560770774	6	28026694	T	C	0.00550478	2.01e-06	-1.89108	0.397893
rs145390353	6	28028756	G	T	0.00550478	2.01e-06	-1.89108	0.397893
rs187817429	6	28041362	T	C	0.00550478	2.01e-06	-1.89108	0.397893
rs540518917	6	28043001	C	CT	0.00550478	2.01e-06	-1.89108	0.397893
rs148866386	6	28047852	T	C	0.00550478	2.01e-06	-1.89108	0.397893
rs141985729	6	28048937	A	G	0.00550478	2.01e-06	-1.89108	0.397893
rs142054386	6	28054096	C	G	0.00550478	2.01e-06	-1.89108	0.397893
rs147772073	6	28054159	G	T	0.00550478	2.01e-06	-1.89108	0.397893
rs572228176	6	28059527	G	C	0.00550478	2.01e-06	-1.89108	0.397893
rs143931508	6	28066378	T	C	0.00550478	2.01e-06	-1.89108	0.397893
rs143845612	6	28067123	T	G	0.00550478	2.01e-06	-1.89108	0.397893
rs547056841	6	28068171	ATTATGC	A	0.00550478	2.01e-06	-1.89108	0.397893
rs182120889	6	28073885	C	T	0.00550478	2.01e-06	-1.89108	0.397893
rs138076438	6	28078122	A	G	0.00550478	2.01e-06	-1.89108	0.397893
rs182138256	6	28078881	C	T	0.00550478	2.01e-06	-1.89108	0.397893
rs555745558	6	28078887	A	G	0.00550478	2.01e-06	-1.89108	0.397893
rs140879815	6	28081090	G	T	0.00550478	2.01e-06	-1.89108	0.397893
rs567942717	6	28081919	G	A	0.00550478	2.01e-06	-1.89108	0.397893
rs143091409	6	28094917	G	A	0.00550478	2.01e-06	-1.89108	0.397893
rs151164288	6	28095886	C	A	0.00550478	2.01e-06	-1.89108	0.397893
rs139472426	6	28098649	T	A	0.00550478	2.01e-06	-1.89108	0.397893
rs144158956	6	28099104	A	G	0.00550478	2.01e-06	-1.89108	0.397893
rs139539974	6	28102133	A	T	0.00550478	2.01e-06	-1.89108	0.397893
rs146041170	6	28102293	C	T	0.00550478	2.01e-06	-1.89108	0.397893
rs533264003	6	28102659	TG	T	0.00550478	2.01e-06	-1.89108	0.397893
rs148355129	6	28105173	G	C	0.00550478	2.01e-06	-1.89108	0.397893
rs140649876	6	28105423	G	A	0.00550478	2.01e-06	-1.89108	0.397893
rs149857782	6	28110242	G	A	0.00550478	2.01e-06	-1.89108	0.397893
rs140683359	6	28110545	G	A	0.00550478	2.01e-06	-1.89108	0.397893
rs190837006	6	28115466	G	A	0.00550478	2.01e-06	-1.89108	0.397893
rs190581171	6	28120509	T	G	0.00550478	2.01e-06	-1.89108	0.397893
rs148777386	6	28123835	T	A	0.00550478	2.01e-06	-1.89108	0.397893
rs535656063	6	28129194	TCAAA	T	0.00550478	2.01e-06	-1.89108	0.397893
rs144787338	6	28129238	T	C	0.00550478	2.01e-06	-1.89108	0.397893
rs144699191	6	28132893	G	A	0.00550478	2.01e-06	-1.89108	0.397893
rs150895422	6	28135581	T	G	0.00550478	2.01e-06	-1.89108	0.397893
rs145712993	6	28138715	T	A	0.00550478	2.01e-06	-1.89108	0.397893
rs149450259	6	28143424	C	T	0.00550478	2.01e-06	-1.89108	0.397893
rs112583577	6	28148074	T	C	0.00550478	2.01e-06	-1.89108	0.397893
rs112243146	6	28149509	G	A	0.00550478	2.01e-06	-1.89108	0.397893
rs1030407547	6	28151415	TATCTA	T	0.00550478	2.01e-06	-1.89108	0.397893
rs868017565	6	28151421	T	G	0.00550478	2.01e-06	-1.89108	0.397893
rs113874249	6	28151551	CAG	C	0.00550478	2.01e-06	-1.89108	0.397893
rs113182686	6	28151686	A	G	0.00550478	2.01e-06	-1.89108	0.397893
rs149928528	6	28152232	C	T	0.00550478	2.01e-06	-1.89108	0.397893
rs146082066	6	28156213	G	A	0.00550478	2.01e-06	-1.89108	0.397893
rs145021432	6	28159597	C	T	0.00550478	2.01e-06	-1.89108	0.397893
rs144110865	6	28162040	G	T	0.00550478	2.01e-06	-1.89108	0.397893
rs533399918	6	28162288	C	G	0.00550478	2.01e-06	-1.89108	0.397893
rs149200847	6	28164611	G	A	0.00550478	2.01e-06	-1.89108	0.397893
rs150175287	6	28166482	G	T	0.00550478	2.01e-06	-1.89108	0.397893
rs143606111	6	28171926	G	A	0.00550478	2.01e-06	-1.89108	0.397893
rs143922639	6	28172971	T	C	0.00550478	2.01e-06	-1.89108	0.397893
rs182843100	6	28173581	C	T	0.00550478	2.01e-06	-1.89108	0.397893
rs141212172	6	28177480	C	T	0.00550478	2.01e-06	-1.89108	0.397893
rs138601629	6	28181264	G	A	0.00529705	5.59e-07	-2.0577	0.411138
rs147671332	6	28184185	C	T	0.00550478	2.01e-06	-1.89108	0.397893
rs145447204	6	28186070	G	A	0.00550478	2.01e-06	-1.89108	0.397893
rs146471159	6	28186096	C	T	0.00550478	2.01e-06	-1.89108	0.397893
rs140910540	6	28186214	T	C	0.00550478	2.01e-06	-1.89108	0.397893
rs182043291	6	28187776	A	G	0.00550478	2.01e-06	-1.89108	0.397893
rs141547276	6	28188431	G	A	0.00550478	2.01e-06	-1.89108	0.397893
rs140042833	6	28189378	G	A	0.00550478	2.01e-06	-1.89108	0.397893
rs182037802	6	28191901	G	A	0.00550478	2.01e-06	-1.89108	0.397893
rs147283168	6	28195406	A	G	0.00550478	2.01e-06	-1.89108	0.397893
rs539376852	6	28196057	A	T	0.00550478	2.01e-06	-1.89108	0.397893
rs546892426	6	28202340	TGAA	T	0.00550478	2.01e-06	-1.89108	0.397893
rs142644466	6	28204234	G	C	0.00550478	2.01e-06	-1.89108	0.397893
rs140540518	6	28205248	C	A	0.00550478	2.01e-06	-1.89108	0.397893
rs150438815	6	28205270	C	G	0.00550478	2.01e-06	-1.89108	0.397893
rs62401440	6	28205678	C	T	0.00550478	2.01e-06	-1.89108	0.397893
rs185121033	6	28207381	A	T	0.00550478	2.01e-06	-1.89108	0.397893
rs146914404	6	28249403	C	T	0.00550478	2.01e-06	-1.89108	0.397893
rs181517439	6	28255215	T	A	0.00550478	2.01e-06	-1.89108	0.397893
rs566186307	6	28255846	G	C	0.00550478	2.01e-06	-1.89108	0.397893
rs199749086	6	28283794	C	T	0.00550478	2.01e-06	-1.89108	0.397893
rs535062856	6	28285272	A	C	0.00550478	2.01e-06	-1.89108	0.397893
rs145249497	6	28293797	C	A	0.00550478	2.01e-06	-1.89108	0.397893
rs147092089	6	28342700	C	G	0.00550478	2.01e-06	-1.89108	0.397893
rs141939125	6	28347811	T	C	0.00550478	2.01e-06	-1.89108	0.397893
rs150652093	6	28351217	G	C	0.00550478	2.01e-06	-1.89108	0.397893
rs557636336	6	28362329	C	G	0.00550478	2.01e-06	-1.89108	0.397893
rs549942529	6	28379323	C	T	0.00550478	2.01e-06	-1.89108	0.397893
rs150809031	6	28394344	T	C	0.00550478	2.01e-06	-1.89108	0.397893
rs148571493	6	28395689	G	A	0.00550478	2.01e-06	-1.89108	0.397893
rs141060787	6	28425968	T	G	0.00550478	2.01e-06	-1.89108	0.397893
rs193157162	6	28428899	G	A	0.00550478	2.01e-06	-1.89108	0.397893
rs543011830	6	28438456	G	T	0.00550478	2.01e-06	-1.89108	0.397893
rs571918190	6	28484825	TG	T	0.00550478	2.01e-06	-1.89108	0.397893
rs559769497	6	28488339	A	T	0.00550478	2.01e-06	-1.89108	0.397893
rs142481101	6	28504993	T	C	0.00550478	2.01e-06	-1.89108	0.397893
rs144137732	6	28519830	C	G	0.00550478	2.01e-06	-1.89108	0.397893
rs143873311	6	28543738	T	C	0.00550478	2.01e-06	-1.89108	0.397893
rs575946877	6	28553306	C	G	0.00550478	2.01e-06	-1.89108	0.397893
rs141669488	6	28569235	C	T	0.00550478	2.01e-06	-1.89108	0.397893
rs150874242	6	28592205	T	C	0.00550478	2.01e-06	-1.89108	0.397893
rs575512336	6	28601811	G	A	0.00550478	2.01e-06	-1.89108	0.397893
rs536554835	6	28638210	AG	A	0.00550478	2.01e-06	-1.89108	0.397893
rs566105370	6	28638875	C	A	0.00550478	2.01e-06	-1.89108	0.397893
rs546664118	6	28650204	G	C	0.00550478	2.01e-06	-1.89108	0.397893
rs142552516	6	28664232	C	T	0.00550478	2.01e-06	-1.89108	0.397893
rs150819131	6	28666821	C	T	0.00550478	2.01e-06	-1.89108	0.397893
rs540808082	6	28666888	TAAC	T	0.00550478	2.01e-06	-1.89108	0.397893
rs151043648	6	28681422	C	T	0.00550478	2.01e-06	-1.89108	0.397893
rs139997249	6	28723883	A	G	0.00560864	4.25e-06	-1.7877	0.388728
rs114049836	6	28732423	A	T	0.00581637	1.38e-06	-1.84903	0.383047
rs143289187	6	28733827	C	A	0.00560864	4.25e-06	-1.7877	0.388728
rs561527827	6	28734206	G	C	0.00560864	4.25e-06	-1.7877	0.388728
rs530233745	6	28734252	G	C	0.00560864	4.25e-06	-1.7877	0.388728
rs533966636	6	28735345	CA	C	0.00560864	4.25e-06	-1.7877	0.388728
rs183233290	6	28747715	A	G	0.00560864	4.25e-06	-1.7877	0.388728
rs145596184	6	28754262	A	G	0.00560864	4.25e-06	-1.7877	0.388728
rs150431629	6	28771199	G	A	0.00560864	4.25e-06	-1.7877	0.388728
rs151218369	6	28800320	C	T	0.00560864	4.25e-06	-1.7877	0.388728
rs148521279	6	28812076	G	T	0.00560864	4.25e-06	-1.7877	0.388728
rs115005032	6	28837478	G	A	0.00581637	1.38e-06	-1.84903	0.383047
rs147758103	6	28857062	T	A	0.00560864	4.25e-06	-1.7877	0.388728
rs148610626	6	28865421	G	A	0.00560864	4.25e-06	-1.7877	0.388728
rs140212541	6	28885885	G	A	0.00560864	4.25e-06	-1.7877	0.388728
rs180938164	6	28906761	G	A	0.00560864	4.25e-06	-1.7877	0.388728
rs146888115	6	28908192	T	C	0.00560864	4.25e-06	-1.7877	0.388728
rs185381264	6	28913030	C	T	0.00560864	4.25e-06	-1.7877	0.388728
rs144094574	6	28953350	C	G	0.00560864	4.25e-06	-1.7877	0.388728
rs541529805	6	28985000	A	G	0.00571251	9.27e-07	-1.89325	0.385856
rs189445229	6	29004889	C	T	0.00571251	9.27e-07	-1.89325	0.385856
rs537426979	6	29018161	C	T	0.00571251	9.27e-07	-1.89325	0.385856
rs151204691	6	29031359	T	C	0.00571251	9.27e-07	-1.89325	0.385856
rs374290337	6	29039623	G	A	0.000311591	1.41e-06	-8.75819	1.81548
rs147101782	6	29054673	C	G	0.00571251	9.27e-07	-1.89325	0.385856
rs141771690	6	29057810	T	G	0.00571251	9.27e-07	-1.89325	0.385856
rs186748077	6	29092571	G	T	0.000311591	1.41e-06	-8.75819	1.81548
rs148534024	6	29095188	G	T	0.000311591	1.41e-06	-8.75819	1.81548
rs560020489	6	29103408	A	G	0.00571251	9.27e-07	-1.89325	0.385856
rs542169614	6	29108225	A	C	0.00571251	9.27e-07	-1.89325	0.385856
rs138877209	6	29119472	A	T	0.00571251	9.27e-07	-1.89325	0.385856
rs140903259	6	29128297	G	A	0.00571251	9.27e-07	-1.89325	0.385856
rs6930603	6	29131053	G	A	0.00675114	5.89e-06	-1.63224	0.360297
rs557317576	6	29133489	TAGA	T	0.00571251	9.27e-07	-1.89325	0.385856
rs9468489	6	29141899	C	T	0.00685501	8.17e-06	-1.597	0.358016
rs145542333	6	29165358	C	T	0.00571251	9.27e-07	-1.89325	0.385856
rs9501298	6	29170334	G	T	0.00685501	8.17e-06	-1.597	0.358016
rs148838500	6	29184687	A	C	0.000311591	1.41e-06	-8.75819	1.81548
rs9501303	6	29192920	C	T	0.00685501	8.17e-06	-1.597	0.358016
rs150172858	6	29193786	C	T	0.000311591	1.41e-06	-8.75819	1.81548
rs563667657	6	29207662	C	T	0.00560864	4.25e-06	-1.7877	0.388728
rs150076613	6	29211115	A	G	0.00571251	9.27e-07	-1.89325	0.385856
rs146073653	6	29218412	C	T	0.00685501	8.17e-06	-1.597	0.358016
rs140241800	6	29227519	C	A	0.000311591	1.41e-06	-8.75819	1.81548
rs186039108	6	29249567	T	C	0.00560864	4.25e-06	-1.7877	0.388728
rs148698293	6	29255073	C	T	0.00571251	9.27e-07	-1.89325	0.385856
rs141725120	6	29257571	A	G	0.00571251	9.27e-07	-1.89325	0.385856
rs186833494	6	29260668	T	C	0.00571251	9.27e-07	-1.89325	0.385856
rs142714296	6	29279869	C	A	0.00571251	9.27e-07	-1.89325	0.385856
rs142802911	6	29298692	A	G	0.00571251	9.27e-07	-1.89325	0.385856
rs182571451	6	29309596	C	A	0.00571251	9.27e-07	-1.89325	0.385856
rs238884	6	29377900	C	G	0.00675114	5.89e-06	-1.63224	0.360297
rs187146653	6	29382337	T	C	0.00592023	2.91e-07	-1.9507	0.3803
rs238874	6	29383359	C	T	0.00820523	6.7e-07	-1.64956	0.331903
rs148766021	6	29392972	T	A	0.00581637	1.38e-06	-1.84903	0.383047
rs560743783	6	29429879	A	C	0.00581637	1.38e-06	-1.84903	0.383047
rs150439035	6	29459067	C	A	0.00581637	1.38e-06	-1.84903	0.383047
rs184472521	6	29555322	G	A	0.00581637	1.38e-06	-1.84903	0.383047
rs3823318	6	29750801	C	G	0.0611757	7.13e-06	-0.598059	0.133203
rs9258258	6	29754974	A	T	0.0611757	7.13e-06	-0.598059	0.133203
rs9258259	6	29755244	A	T	0.0611757	7.13e-06	-0.598059	0.133203
rs9258260	6	29755384	C	T	0.0611757	7.13e-06	-0.598059	0.133203
rs9258262	6	29756287	G	A	0.0610719	6.54e-06	-0.600901	0.133293
rs9258265	6	29757287	T	A	0.0611757	7.13e-06	-0.598059	0.133203
rs9258272	6	29760904	A	G	0.0611757	7.13e-06	-0.598059	0.133203
rs9258274	6	29762040	G	A	0.063253	6.77e-06	-0.58853	0.130758
rs545481632	6	30184315	A	G	0.00654342	5.32e-06	-1.61826	0.355534
rs147607358	6	30195871	G	T	0.00643955	2.84e-06	-1.69727	0.362496
rs550337362	6	30303520	C	T	0.000519319	1.42e-06	-6.78343	1.40656
rs565843472	6	30369064	G	GA	0.00695887	4.75e-06	-1.56867	0.342848
rs140202437	6	30382148	A	C	0.00695887	4.75e-06	-1.56867	0.342848
rs146989509	6	30481533	G	A	0.00706273	1.23e-06	-1.65366	0.340883
rs182737445	6	30497145	G	A	0.0071666	2.24e-06	-1.585	0.335079
rs149606349	6	30678312	C	T	0.00706273	6.48e-06	-1.53746	0.340883
rs145489088	6	30732289	C	T	0.00727046	3.94e-06	-1.52083	0.329563
rs11755837	6	30805674	G	A	0.0123598	1.22e-06	-1.21314	0.250039
rs149255731	6	30818917	A	G	0.011425	6.94e-07	-1.26761	0.255405
rs2844642	6	31052029	A	G	0.478189	3.74e-06	-0.319369	0.0690452
rs2535296	6	31092442	G	A	0.474969	1.54e-06	-0.332112	0.0691103
rs2394415	6	31102909	A	G	0.405899	7.41e-06	-0.311345	0.0694713
rs9263601	6	31103981	C	T	0.36882	8.15e-06	-0.324676	0.0727784
rs1265046	6	31113923	G	A	0.317927	5.14e-06	-0.323315	0.0709208
rs6929464	6	31130141	T	C	0.103656	5.49e-06	-0.469766	0.103353
rs9264408	6	31261946	A	G	0.0696926	6.92e-06	-0.541423	0.120418
rs9264584	6	31268257	C	T	0.0977358	3.18e-06	-0.487918	0.104722
rs6457372	6	31279344	G	A	0.276797	3.27e-06	-0.351894	0.0756285
rs6917363	6	31279392	A	G	0.276797	3.27e-06	-0.351894	0.0756285
rs3130614	6	31508681	A	T	0.465829	7.3e-06	-0.316313	0.0705294
rs3130612	6	31514320	G	T	0.465725	9.81e-06	-0.311772	0.0705141
rs11575839	6	31590014	G	A	0.00924387	1.07e-06	-1.60433	0.32889
rs57338313	6	31599169	G	A	0.00841296	9.23e-06	-1.5428	0.347914
rs374423900	6	31755582	G	A	0.00083091	5.49e-06	-5.05549	1.11233
rs616634	6	31980671	A	G	0.147694	2.29e-06	-0.409521	0.0866553
rs8192581	6	32195887	C	T	0.0288741	2.99e-06	-0.801209	0.171507
rs67361270	6	32199893	CA	C	0.0320939	2.5e-06	-0.772329	0.164053
rs146610574	6	32204081	A	G	0.0290818	3.83e-06	-0.790328	0.171057
rs115530337	6	32224734	G	T	0.03199	2.52e-06	-0.768853	0.163359
rs2267644	6	32224783	G	A	0.03199	2.52e-06	-0.768853	0.163359
rs9296011	6	32225164	A	G	0.03199	2.52e-06	-0.768853	0.163359
rs2267645	6	32225251	T	C	0.03199	2.52e-06	-0.768853	0.163359
rs201521571	6	32228612	AG	A	0.03199	2.52e-06	-0.768853	0.163359
rs1426713	6	32230272	C	T	0.0344828	1.98e-06	-0.752038	0.158147
rs9501607	6	32230930	C	T	0.0343789	1.77e-06	-0.756547	0.15832
rs9501398	6	32234820	G	T	0.0347943	1.28e-06	-0.763483	0.157632
rs113547322	6	32238842	G	T	0.0408184	3.41e-08	-0.799484	0.144859
rs76827949	6	32239274	A	G	0.0311591	4.82e-06	-0.754106	0.164923
rs4947255	6	32239706	C	T	0.0310553	4.29e-06	-0.759043	0.165122
rs4947337	6	32239735	T	C	0.0310553	4.29e-06	-0.759043	0.165122
rs17208230	6	32241066	G	A	0.0313668	3.12e-06	-0.763015	0.163633
rs75981033	6	32241433	G	A	0.031263	2.77e-06	-0.767894	0.163827
rs143548785	6	32241535	C	T	0.031263	2.77e-06	-0.767894	0.163827
rs146341946	6	32241547	A	G	0.031263	2.77e-06	-0.767894	0.163827
rs75057504	6	32242166	T	C	0.0314707	3.5e-06	-0.758159	0.16344
rs72502602	6	32242622	G	T	0.031263	2.77e-06	-0.767894	0.163827
rs17201875	6	32242779	G	A	0.031263	2.77e-06	-0.767894	0.163827
rs17201882	6	32242788	G	A	0.031263	2.77e-06	-0.767894	0.163827
rs9267947	6	32243441	G	A	0.106564	9.76e-07	-0.481632	0.0983633
rs118035227	6	32244616	G	T	0.0308475	1.71e-06	-0.787654	0.164612
rs9267956	6	32245861	A	G	0.114146	6.53e-06	-0.428459	0.0950356
rs1559876	6	32247992	G	C	0.113627	4.92e-06	-0.4347	0.0951541
rs9267985	6	32250342	C	T	0.113627	4.92e-06	-0.4347	0.0951541
rs9267987	6	32250421	A	G	0.113835	5.51e-06	-0.4322	0.0951066
rs9267988	6	32250548	G	T	0.113627	4.92e-06	-0.4347	0.0951541
rs9267996	6	32254157	A	G	0.113627	4.92e-06	-0.4347	0.0951541
rs9268035	6	32259711	A	G	0.113627	3.04e-06	-0.444569	0.0952414
rs144338179	6	32260135	AG	A	0.113627	3.04e-06	-0.444569	0.0952414
rs9268045	6	32261878	C	T	0.113627	3.04e-06	-0.444569	0.0952414
rs4959091	6	32263237	G	A	0.113627	3.04e-06	-0.444569	0.0952414
rs2395114	6	32265770	A	G	0.113627	3.04e-06	-0.444569	0.0952414
rs9268082	6	32267176	G	T	0.113627	3.04e-06	-0.444569	0.0952414
rs9268086	6	32270489	C	T	0.113627	3.04e-06	-0.444569	0.0952414
rs2395115	6	32271025	T	C	0.113523	2.87e-06	-0.445829	0.0952652
rs2022539	6	32271781	A	C	0.113627	3.04e-06	-0.444569	0.0952414
rs9268113	6	32280389	G	C	0.101475	4.74e-07	-0.503498	0.0999723
rs9268115	6	32280587	C	T	0.113835	3.42e-06	-0.442054	0.0951937
rs7454557	6	32284497	A	G	0.113627	3.04e-06	-0.444569	0.0952414
rs9268129	6	32286448	G	C	0.102514	5.82e-07	-0.497086	0.0994746
rs9268132	6	32286877	A	G	0.113627	3.04e-06	-0.444569	0.0952414
rs9268141	6	32288355	G	A	0.101267	4.14e-07	-0.506391	0.100033
rs4713518	6	32289560	A	G	0.113627	3.04e-06	-0.444569	0.0952414
chr6:32292005:A:AT	6	32292005	A	AT	0.100956	3.38e-07	-0.510744	0.100123
rs482194	6	32292782	A	G	0.113523	2.81e-06	-0.446649	0.0953528
rs560505	6	32293994	A	G	0.101163	3.77e-07	-0.508871	0.100164
rs518374	6	32297933	A	C	0.113523	2.81e-06	-0.446649	0.0953528
rs565571	6	32298758	G	A	0.101163	3.77e-07	-0.508871	0.100164
rs537757	6	32300724	A	T	0.113523	2.81e-06	-0.446649	0.0953528
rs533876	6	32301203	A	G	0.113523	2.81e-06	-0.446649	0.0953528
rs477005	6	32302723	A	G	0.101163	3.77e-07	-0.508871	0.100164
rs544358	6	32305381	G	C	0.113523	2.81e-06	-0.446649	0.0953528
rs480085	6	32307778	G	T	0.113523	2.81e-06	-0.446649	0.0953528
rs540926	6	32308392	A	G	0.113523	2.81e-06	-0.446649	0.0953528
rs1265776	6	32308725	A	G	0.113523	2.81e-06	-0.446649	0.0953528
rs532534731	6	32308956	G	C	0.0314707	3.5e-06	-0.758159	0.16344
rs502626	6	32310489	A	G	0.113523	2.81e-06	-0.446649	0.0953528
rs74209703	6	32313239	A	G	0.0313668	3.12e-06	-0.763015	0.163633
rs547261	6	32314256	G	A	0.113419	2.65e-06	-0.447913	0.0953768
rs6149517	6	32314845	CTTTGACAACTCTAGATGTGAA	C	0.113419	2.65e-06	-0.447913	0.0953768
rs495140	6	32316646	A	T	0.113419	2.65e-06	-0.447913	0.0953768
rs567828	6	32317173	T	A	0.113419	2.65e-06	-0.447913	0.0953768
rs531094	6	32318325	T	A	0.113419	2.65e-06	-0.447913	0.0953768
rs117947324	6	32318737	C	T	0.0309514	1.93e-06	-0.782677	0.164415
rs557539	6	32318903	G	A	0.113835	3.42e-06	-0.442054	0.0951937
rs560324	6	32319207	T	G	0.113835	3.42e-06	-0.442054	0.0951937
rs580921	6	32319719	A	G	0.100852	3.07e-07	-0.513242	0.100255
rs578122379	6	32320178	T	C	0.0314707	3.5e-06	-0.758159	0.16344
rs575765	6	32320264	T	C	0.113419	2.65e-06	-0.447913	0.0953768
rs574710	6	32320413	T	C	0.113835	3.42e-06	-0.442054	0.0951937
rs539703	6	32320685	A	C	0.113419	2.65e-06	-0.447913	0.0953768
rs540639	6	32320787	T	G	0.113835	3.42e-06	-0.442054	0.0951937
rs542525	6	32321028	T	C	0.113835	3.42e-06	-0.442054	0.0951937
rs544100	6	32321155	T	A	0.113419	2.65e-06	-0.447913	0.0953768
rs546857	6	32321463	C	T	0.101059	3.52e-07	-0.510326	0.100195
rs547077	6	32321541	T	C	0.113835	3.42e-06	-0.442054	0.0951937
rs572730	6	32321987	C	T	0.113419	2.65e-06	-0.447913	0.0953768
rs75117278	6	32322219	A	G	0.0311591	2.46e-06	-0.772797	0.164022
rs487649	6	32322971	A	G	0.113419	2.65e-06	-0.447913	0.0953768
rs485774	6	32323177	A	G	0.113419	2.65e-06	-0.447913	0.0953768
rs3038470	6	32323493	CAG	C	0.113419	2.65e-06	-0.447913	0.0953768
rs373274375	6	32324005	TTTG	T	0.0309514	1.93e-06	-0.782677	0.164415
rs523627	6	32324060	G	T	0.113419	2.65e-06	-0.447913	0.0953768
rs525607	6	32324307	C	T	0.113835	3.42e-06	-0.442054	0.0951937
chr6:32324783:AT:A	6	32324783	AT	A	0.113211	2.35e-06	-0.450445	0.0954248
rs74839053	6	32324794	T	A	0.113419	2.65e-06	-0.447913	0.0953768
rs552339	6	32324938	G	A	0.113419	2.65e-06	-0.447913	0.0953768
rs533885	6	32325375	A	G	0.113419	2.65e-06	-0.447913	0.0953768
rs510181	6	32325657	A	C	0.113835	3.42e-06	-0.442054	0.0951937
rs2077333	6	32325793	G	A	0.112381	3.73e-06	-0.442346	0.0956185
rs2395143	6	32325801	C	G	0.111757	4.08e-06	-0.44164	0.0958542
rs471081	6	32325821	A	T	0.113835	3.42e-06	-0.442054	0.0951937
rs471964	6	32325894	G	A	0.113627	3.04e-06	-0.444569	0.0952414
rs504703	6	32326240	T	C	0.113315	3.97e-06	-0.440077	0.0954008
rs476584	6	32326415	G	A	0.113731	5.1e-06	-0.434245	0.0952175
rs501545	6	32326789	G	A	0.113315	3.97e-06	-0.440077	0.0954008
rs476885	6	32326935	A	G	0.113315	3.97e-06	-0.440077	0.0954008
rs504203	6	32327066	T	C	0.113315	3.97e-06	-0.440077	0.0954008
rs505274	6	32327215	G	A	0.113315	3.97e-06	-0.440077	0.0954008
rs508805	6	32327573	G	A	0.113315	3.97e-06	-0.440077	0.0954008
rs524578	6	32327580	G	A	0.113731	5.1e-06	-0.434245	0.0952175
rs4424116	6	32327776	G	C	0.113315	3.97e-06	-0.440077	0.0954008
rs6913605	6	32327917	A	G	0.113315	2.5e-06	-0.449178	0.0954008
rs11752503	6	32327970	T	A	0.113731	2.02e-06	-0.452377	0.0952175
rs6457543	6	32328252	T	G	0.101267	6.79e-07	-0.497391	0.100134
rs6457544	6	32328280	C	T	0.100956	5.55e-07	-0.501738	0.100225
rs12528615	6	32328539	C	T	0.113315	3.97e-06	-0.440077	0.0954008
rs10947252	6	32328598	G	A	0.113315	3.97e-06	-0.440077	0.0954008
rs10947253	6	32328778	G	C	0.113315	3.97e-06	-0.440077	0.0954008
rs9348880	6	32329003	C	T	0.113731	5.1e-06	-0.434245	0.0952175
rs9348881	6	32329065	C	G	0.113731	5.1e-06	-0.434245	0.0952175
rs28381642	6	32329238	CA	C	0.113315	3.97e-06	-0.440077	0.0954008
rs9394086	6	32329347	A	T	0.113315	3.97e-06	-0.440077	0.0954008
rs9368711	6	32329379	T	C	0.113315	3.97e-06	-0.440077	0.0954008
rs9368712	6	32329551	G	A	0.113315	3.97e-06	-0.440077	0.0954008
rs9368713	6	32329560	T	C	0.113315	3.97e-06	-0.440077	0.0954008
rs9380289	6	32329640	G	A	0.113315	3.97e-06	-0.440077	0.0954008
rs146253974	6	32329864	TAGATTTTAACACC	T	0.113315	3.97e-06	-0.440077	0.0954008
rs75052715	6	32329883	C	G	0.113315	3.97e-06	-0.440077	0.0954008
rs9296021	6	32329913	C	T	0.113315	3.97e-06	-0.440077	0.0954008
rs34296697	6	32330021	CTCTT	C	0.113211	3.75e-06	-0.441339	0.0954248
rs9296022	6	32330178	G	A	0.113315	3.97e-06	-0.440077	0.0954008
rs9405090	6	32330595	A	G	0.113315	3.97e-06	-0.440077	0.0954008
rs28381584	6	32331202	T	TCC	0.113315	3.97e-06	-0.440077	0.0954008
rs742582	6	32331938	G	A	0.113315	3.97e-06	-0.440077	0.0954008
rs910052	6	32332096	G	T	0.113315	3.97e-06	-0.440077	0.0954008
rs1076711	6	32332597	T	G	0.113315	3.97e-06	-0.440077	0.0954008
rs761190	6	32332693	T	G	0.113315	3.97e-06	-0.440077	0.0954008
rs9394087	6	32333071	T	C	0.113731	5.1e-06	-0.434245	0.0952175
rs9366793	6	32333512	T	C	0.113731	5.1e-06	-0.434245	0.0952175
rs9348882	6	32333545	C	T	0.113315	3.97e-06	-0.440077	0.0954008
rs28381647	6	32333592	GAC	G	0.113315	3.97e-06	-0.440077	0.0954008
rs9380290	6	32333675	C	G	0.113731	5.1e-06	-0.434245	0.0952175
rs9357140	6	32333737	G	A	0.113315	3.97e-06	-0.440077	0.0954008
rs9391777	6	32334027	G	C	0.113315	3.97e-06	-0.440077	0.0954008
rs1474729	6	32334268	A	C	0.113315	3.97e-06	-0.440077	0.0954008
rs1474728	6	32334290	C	T	0.113315	3.97e-06	-0.440077	0.0954008
rs9405091	6	32334762	A	G	0.113315	3.97e-06	-0.440077	0.0954008
rs9378257	6	32334764	T	G	0.113315	3.97e-06	-0.440077	0.0954008
rs9405092	6	32334951	T	G	0.113315	3.97e-06	-0.440077	0.0954008
rs9405093	6	32334964	G	T	0.113315	3.97e-06	-0.440077	0.0954008
rs9378258	6	32334980	G	A	0.113315	3.97e-06	-0.440077	0.0954008
rs10807100	6	32335291	G	A	0.113315	3.97e-06	-0.440077	0.0954008
rs6929776	6	32335734	G	A	0.113731	5.1e-06	-0.434245	0.0952175
rs6930681	6	32336254	G	A	0.113315	3.97e-06	-0.440077	0.0954008
rs9366794	6	32336445	C	G	0.113315	3.97e-06	-0.440077	0.0954008
rs70993817	6	32336973	AG	A	0.113315	3.97e-06	-0.440077	0.0954008
rs12194915	6	32337252	T	A	0.113419	4.21e-06	-0.438816	0.0953768
rs973037	6	32337348	C	T	0.113419	4.21e-06	-0.438816	0.0953768
rs2022535	6	32337365	C	T	0.113315	3.97e-06	-0.440077	0.0954008
rs973036	6	32337366	C	G	0.113315	3.97e-06	-0.440077	0.0954008
rs78546106	6	32337461	C	T	0.0313668	3.12e-06	-0.763015	0.163633
rs926594	6	32337593	T	G	0.113315	3.97e-06	-0.440077	0.0954008
rs926591	6	32337913	C	A	0.113315	3.97e-06	-0.440077	0.0954008
rs79941607	6	32338213	C	T	0.0313668	3.12e-06	-0.763015	0.163633
rs9368715	6	32338245	G	A	0.113315	3.97e-06	-0.440077	0.0954008
rs146347154	6	32338379	A	G	0.0309514	1.93e-06	-0.782677	0.164415
rs3817982	6	32338485	T	C	0.113315	3.97e-06	-0.440077	0.0954008
rs2022534	6	32339360	T	C	0.113315	3.97e-06	-0.440077	0.0954008
rs2022533	6	32339483	T	G	0.113731	5.1e-06	-0.434245	0.0952175
rs1033500	6	32339605	G	A	0.113315	3.97e-06	-0.440077	0.0954008
rs1033498	6	32340092	T	C	0.113315	3.97e-06	-0.440077	0.0954008
rs1033497	6	32340285	A	G	0.113315	3.97e-06	-0.440077	0.0954008
rs1033496	6	32340329	G	C	0.113315	3.97e-06	-0.440077	0.0954008
rs2395144	6	32340568	T	G	0.113315	3.97e-06	-0.440077	0.0954008
rs4469285	6	32340865	G	A	0.113315	3.97e-06	-0.440077	0.0954008
rs7453102	6	32340913	A	G	0.113315	3.97e-06	-0.440077	0.0954008
rs2179579	6	32340957	A	G	0.113315	3.97e-06	-0.440077	0.0954008
rs2179578	6	32340993	G	A	0.113315	3.97e-06	-0.440077	0.0954008
rs2143468	6	32341226	A	T	0.113315	3.97e-06	-0.440077	0.0954008
rs2143467	6	32341519	C	G	0.113315	3.97e-06	-0.440077	0.0954008
rs2143465	6	32341575	T	C	0.113315	3.97e-06	-0.440077	0.0954008
rs2143464	6	32341657	T	C	0.113315	3.97e-06	-0.440077	0.0954008
rs9268256	6	32342087	C	T	0.113315	3.97e-06	-0.440077	0.0954008
rs9268257	6	32342326	G	A	0.113315	3.97e-06	-0.440077	0.0954008
rs9268258	6	32342907	G	A	0.113315	3.97e-06	-0.440077	0.0954008
rs9268259	6	32343026	G	A	0.113315	3.97e-06	-0.440077	0.0954008
rs9268260	6	32343190	C	T	0.113315	3.97e-06	-0.440077	0.0954008
rs9268261	6	32343209	C	G	0.113315	3.97e-06	-0.440077	0.0954008
rs1555117	6	32343371	C	G	0.113315	3.97e-06	-0.440077	0.0954008
rs74223626	6	32344057	T	C	0.0313668	3.12e-06	-0.763015	0.163633
rs2395145	6	32344094	T	A	0.113315	3.97e-06	-0.440077	0.0954008
rs2395146	6	32344098	T	A	0.113315	3.97e-06	-0.440077	0.0954008
rs1555116	6	32344963	C	A	0.113315	3.97e-06	-0.440077	0.0954008
rs4576282	6	32345019	A	G	0.113315	3.97e-06	-0.440077	0.0954008
rs9268271	6	32345106	C	T	0.113315	3.97e-06	-0.440077	0.0954008
rs4959024	6	32345233	C	T	0.113315	3.97e-06	-0.440077	0.0954008
rs4959092	6	32345234	T	G	0.113315	3.97e-06	-0.440077	0.0954008
rs4959093	6	32345320	T	C	0.113315	3.97e-06	-0.440077	0.0954008
rs4959094	6	32345359	C	T	0.113315	3.97e-06	-0.440077	0.0954008
rs4959025	6	32345366	A	C	0.113315	3.97e-06	-0.440077	0.0954008
rs4959026	6	32345684	G	T	0.113315	3.97e-06	-0.440077	0.0954008
rs78363691	6	32346377	T	C	0.0313668	3.12e-06	-0.763015	0.163633
rs35941318	6	32346854	TG	T	0.113315	3.97e-06	-0.440077	0.0954008
rs4959096	6	32346899	G	A	0.113315	3.97e-06	-0.440077	0.0954008
rs9268283	6	32347396	T	C	0.113315	3.97e-06	-0.440077	0.0954008
rs9268284	6	32347439	G	A	0.113315	3.97e-06	-0.440077	0.0954008
rs9268285	6	32347780	T	C	0.113419	4.21e-06	-0.438816	0.0953768
rs9268286	6	32347816	C	G	0.113315	3.97e-06	-0.440077	0.0954008
rs80197836	6	32347977	A	G	0.0311591	2.46e-06	-0.772797	0.164022
rs2076542	6	32349350	G	A	0.113315	3.97e-06	-0.440077	0.0954008
rs2076541	6	32349438	T	C	0.113315	3.97e-06	-0.440077	0.0954008
rs2076540	6	32349499	T	C	0.100956	5.55e-07	-0.501738	0.100225
rs2076538	6	32349694	A	C	0.113315	3.97e-06	-0.440077	0.0954008
rs3038509	6	32350145	TTTTC	T	0.113315	3.97e-06	-0.440077	0.0954008
rs761187	6	32350259	A	G	0.100956	5.55e-07	-0.501738	0.100225
rs2143463	6	32350952	A	G	0.113315	3.97e-06	-0.440077	0.0954008
rs9268307	6	32358754	T	C	0.113315	3.97e-06	-0.440077	0.0954008
rs149013447	6	32361015	G	A	0.0313668	3.12e-06	-0.763015	0.163633
rs9268326	6	32362376	T	C	0.113315	3.97e-06	-0.440077	0.0954008
rs9268327	6	32362387	C	G	0.113315	3.97e-06	-0.440077	0.0954008
rs9268329	6	32362397	A	G	0.113315	3.97e-06	-0.440077	0.0954008
rs9268333	6	32362874	C	T	0.113315	3.97e-06	-0.440077	0.0954008
rs6934200	6	32363292	T	C	0.113315	3.97e-06	-0.440077	0.0954008
rs6912095	6	32363652	C	A	0.113419	4.29e-06	-0.43801	0.0952891
chr6:32363688:TA:T	6	32363688	TA	T	0.114666	5.42e-06	-0.43205	0.0950047
rs9268343	6	32364047	A	G	0.113315	3.97e-06	-0.440077	0.0954008
rs9268344	6	32364060	C	T	0.113315	3.97e-06	-0.440077	0.0954008
rs9268345	6	32364064	G	A	0.113315	3.97e-06	-0.440077	0.0954008
rs9268346	6	32364150	C	G	0.113315	3.97e-06	-0.440077	0.0954008
rs36112498	6	32364455	TG	T	0.100852	5.19e-07	-0.50319	0.100255
rs9268357	6	32365219	C	G	0.113315	3.97e-06	-0.440077	0.0954008
rs9268363	6	32365633	A	C	0.113315	3.97e-06	-0.440077	0.0954008
rs9268368	6	32366178	T	C	0.113315	3.97e-06	-0.440077	0.0954008
rs9268369	6	32366447	C	G	0.113315	3.97e-06	-0.440077	0.0954008
rs9268370	6	32366481	G	T	0.113315	3.97e-06	-0.440077	0.0954008
rs9268373	6	32366712	G	A	0.113315	3.97e-06	-0.440077	0.0954008
rs2073046	6	32368297	C	T	0.113315	3.97e-06	-0.440077	0.0954008
rs35272353	6	32368743	AG	A	0.113315	3.97e-06	-0.440077	0.0954008
rs113857285	6	32368768	G	A	0.0309514	1.93e-06	-0.782677	0.164415
rs9268384	6	32368809	A	G	0.113315	3.97e-06	-0.440077	0.0954008
rs9268386	6	32369457	G	A	0.113315	3.97e-06	-0.440077	0.0954008
rs9268387	6	32369590	T	G	0.113315	3.97e-06	-0.440077	0.0954008
rs9268394	6	32370609	G	C	0.113315	3.97e-06	-0.440077	0.0954008
rs76318143	6	32381578	T	C	0.00083091	5.49e-06	-5.05549	1.11233
rs7744293	6	32392711	G	T	0.00083091	5.49e-06	-5.05549	1.11233
rs373037509	6	32395615	CCT	C	0.0315746	8.53e-06	-0.726678	0.163247
chr6:32404110:G:GA	6	32404110	G	GA	0.00083091	5.49e-06	-5.05549	1.11233
rs76746547	6	32406439	C	T	0.00083091	5.49e-06	-5.05549	1.11233
rs74493934	6	32409518	A	G	0.00083091	5.49e-06	-5.05549	1.11233
rs6931451	6	32411828	C	A	0.00083091	5.49e-06	-5.05549	1.11233
rs9268528	6	32415331	A	G	0.174595	3.87e-06	-0.361788	0.0783433
rs6913954	6	32416496	C	A	0.00083091	5.49e-06	-5.05549	1.11233
rs9268542	6	32416944	A	G	0.174699	4.05e-06	-0.361019	0.0783359
rs9268544	6	32417676	G	A	0.174699	4.05e-06	-0.361019	0.0783359
rs9268545	6	32417973	T	C	0.174699	4.05e-06	-0.361019	0.0783359
rs4355646	6	32418777	C	T	0.17501	4.77e-06	-0.357827	0.078217
rs9268556	6	32419187	T	C	0.174699	4.05e-06	-0.361019	0.0783359
rs9268557	6	32421528	T	C	0.17553	2.77e-06	-0.366683	0.0782292
rs9268568	6	32423127	G	A	0.181138	7.48e-06	-0.347492	0.0775719
rs2157332	6	32424884	C	T	0.181138	7.38e-06	-0.347916	0.0776192
rs2187818	6	32427791	G	T	0.18145	5.99e-06	-0.350843	0.0775053
rs9268578	6	32428280	A	G	0.18145	5.99e-06	-0.350843	0.0775053
rs75487304	6	32428302	G	A	0.00083091	5.49e-06	-5.05549	1.11233
rs9268579	6	32428673	G	A	0.18145	5.99e-06	-0.350843	0.0775053
rs56687397	6	32428904	CATTTACTG	C	0.18145	5.99e-06	-0.350843	0.0775053
rs9268580	6	32429128	G	C	0.18145	5.99e-06	-0.350843	0.0775053
rs9268582	6	32429187	C	T	0.18145	5.99e-06	-0.350843	0.0775053
rs9268583	6	32429489	T	G	0.181658	6.71e-06	-0.348507	0.0773984
rs9268585	6	32429626	T	G	0.18145	5.99e-06	-0.350843	0.0775053
rs9268588	6	32430017	C	G	0.18145	5.99e-06	-0.350843	0.0775053
rs9268589	6	32430425	G	A	0.18145	5.99e-06	-0.350843	0.0775053
rs7774047	6	32430786	C	A	0.18145	5.99e-06	-0.350843	0.0775053
rs7756262	6	32430898	T	A	0.18145	5.99e-06	-0.350843	0.0775053
rs10546387	6	32431013	GAGTTA	G	0.18145	5.99e-06	-0.350843	0.0775053
rs4348358	6	32431315	G	A	0.18145	5.99e-06	-0.350843	0.0775053
rs9268605	6	32432056	G	A	0.18145	5.99e-06	-0.350843	0.0775053
rs9268606	6	32432293	G	A	0.181762	6.83e-06	-0.34861	0.077486
rs9268607	6	32432761	A	G	0.18145	5.99e-06	-0.350843	0.0775053
rs35640567	6	32433056	AT	A	0.18145	5.99e-06	-0.350843	0.0775053
rs9268608	6	32433088	C	T	0.18145	5.99e-06	-0.350843	0.0775053
rs9268609	6	32433484	G	A	0.18145	5.99e-06	-0.350843	0.0775053
rs9268610	6	32433486	T	C	0.18145	5.99e-06	-0.350843	0.0775053
rs1987305	6	32434219	G	T	0.18145	5.99e-06	-0.350843	0.0775053
rs960736	6	32434448	T	C	0.18145	5.99e-06	-0.350843	0.0775053
rs7753264	6	32434663	A	G	0.18145	5.99e-06	-0.350843	0.0775053
rs7773756	6	32434687	T	C	0.18145	5.99e-06	-0.350843	0.0775053
rs9268613	6	32434915	C	T	0.18145	5.99e-06	-0.350843	0.0775053
rs9268615	6	32435112	G	A	0.18145	5.99e-06	-0.350843	0.0775053
rs4612206	6	32436316	C	T	0.18145	5.99e-06	-0.350843	0.0775053
rs3834857	6	32437915	GA	G	0.18145	5.99e-06	-0.350843	0.0775053
rs9268634	6	32438753	G	A	0.18145	5.99e-06	-0.350843	0.0775053
rs3763322	6	32439030	G	A	0.181658	6.54e-06	-0.349354	0.0774924
rs14004	6	32439932	C	A	0.18145	5.99e-06	-0.350843	0.0775053
rs77993032	6	32550316	T	C	0.00083091	5.49e-06	-5.05549	1.11233
rs72844134	6	32550419	A	G	0.00083091	5.49e-06	-5.05549	1.11233
rs76566406	6	32551136	C	T	0.00083091	5.49e-06	-5.05549	1.11233
rs71536517	6	32552051	G	T	0.00083091	5.49e-06	-5.05549	1.11233
rs66935282	6	32552906	A	G	0.00083091	5.49e-06	-5.05549	1.11233
rs66723041	6	32552930	C	G	0.00083091	5.49e-06	-5.05549	1.11233
rs66758173	6	32552952	A	G	0.00083091	5.49e-06	-5.05549	1.11233
rs61615404	6	32553008	G	T	0.00083091	5.49e-06	-5.05549	1.11233
rs58495148	6	32553039	C	G	0.00083091	5.49e-06	-5.05549	1.11233
rs71536528	6	32553707	A	G	0.00083091	5.49e-06	-5.05549	1.11233
rs72844190	6	32554008	G	T	0.00083091	5.49e-06	-5.05549	1.11233
rs34720636	6	32555483	T	C	0.00083091	5.49e-06	-5.05549	1.11233
rs28534491	6	32558619	G	A	0.00083091	5.49e-06	-5.05549	1.11233
rs68176300	6	32558713	G	T	0.00083091	5.49e-06	-5.05549	1.11233
rs35083819	6	32558749	G	A	0.00083091	5.49e-06	-5.05549	1.11233
rs9269325	6	32572202	A	G	0.00083091	5.49e-06	-5.05549	1.11233
rs9269444	6	32574197	T	C	0.00083091	5.49e-06	-5.05549	1.11233
rs9269448	6	32574234	T	C	0.00083091	5.49e-06	-5.05549	1.11233
rs9269467	6	32574513	G	A	0.00083091	5.49e-06	-5.05549	1.11233
rs9269626	6	32577784	C	T	0.00083091	5.49e-06	-5.05549	1.11233
rs9269627	6	32577827	T	C	0.00083091	5.49e-06	-5.05549	1.11233
rs9269640	6	32578085	T	C	0.00083091	5.49e-06	-5.05549	1.11233
rs9269656	6	32578426	G	A	0.00083091	5.49e-06	-5.05549	1.11233
rs9269755	6	32580401	G	A	0.00083091	5.49e-06	-5.05549	1.11233
rs9269870	6	32582954	T	G	0.00083091	5.49e-06	-5.05549	1.11233
rs9270258	6	32589283	A	G	0.00083091	5.49e-06	-5.05549	1.11233
rs9270357	6	32590315	T	C	0.00083091	5.49e-06	-5.05549	1.11233
rs9270358	6	32590319	G	A	0.00083091	5.49e-06	-5.05549	1.11233
rs9270478	6	32591253	A	C	0.00083091	5.49e-06	-5.05549	1.11233
rs9270489	6	32591300	T	C	0.00083091	5.49e-06	-5.05549	1.11233
rs9270498	6	32591357	G	A	0.00083091	5.49e-06	-5.05549	1.11233
rs9270502	6	32591398	T	C	0.00083091	5.49e-06	-5.05549	1.11233
rs9270522	6	32591764	A	T	0.00083091	5.49e-06	-5.05549	1.11233
rs9270523	6	32591807	G	T	0.00083091	5.49e-06	-5.05549	1.11233
rs9270536	6	32591943	T	C	0.00083091	5.49e-06	-5.05549	1.11233
rs9270537	6	32591948	C	T	0.00083091	5.49e-06	-5.05549	1.11233
rs9270545	6	32592139	T	C	0.00083091	5.49e-06	-5.05549	1.11233
rs9270546	6	32592140	C	T	0.00083091	5.49e-06	-5.05549	1.11233
rs9270551	6	32592724	A	G	0.00083091	5.49e-06	-5.05549	1.11233
rs9270552	6	32592743	A	G	0.00083091	5.49e-06	-5.05549	1.11233
rs9270553	6	32592746	G	A	0.00083091	5.49e-06	-5.05549	1.11233
rs9270554	6	32592769	T	C	0.00083091	5.49e-06	-5.05549	1.11233
rs9270557	6	32592868	G	A	0.00083091	5.49e-06	-5.05549	1.11233
rs9270563	6	32592987	G	T	0.00083091	5.49e-06	-5.05549	1.11233
rs9270564	6	32592996	A	G	0.00083091	5.49e-06	-5.05549	1.11233
rs9270568	6	32593031	A	G	0.00083091	5.49e-06	-5.05549	1.11233
rs9270569	6	32593122	T	C	0.00083091	5.49e-06	-5.05549	1.11233
rs9270581	6	32593366	T	C	0.00083091	5.49e-06	-5.05549	1.11233
rs9270584	6	32593500	T	C	0.00083091	5.49e-06	-5.05549	1.11233
rs9270586	6	32593525	A	G	0.00083091	5.49e-06	-5.05549	1.11233
rs9270587	6	32593528	G	T	0.00083091	5.49e-06	-5.05549	1.11233
rs9270594	6	32593749	A	C	0.00083091	5.49e-06	-5.05549	1.11233
rs9270595	6	32593802	T	C	0.00083091	5.49e-06	-5.05549	1.11233
rs9270596	6	32593805	A	T	0.00083091	5.49e-06	-5.05549	1.11233
rs9270602	6	32594017	G	C	0.00083091	5.49e-06	-5.05549	1.11233
rs9270605	6	32597084	G	A	0.00083091	5.49e-06	-5.05549	1.11233
rs9270607	6	32597138	C	T	0.00083091	5.49e-06	-5.05549	1.11233
rs9270608	6	32597265	G	A	0.00083091	5.49e-06	-5.05549	1.11233
rs9270610	6	32597276	G	C	0.00083091	5.49e-06	-5.05549	1.11233
rs9270615	6	32597375	A	T	0.00083091	5.49e-06	-5.05549	1.11233
rs9270617	6	32597415	C	T	0.00083091	5.49e-06	-5.05549	1.11233
rs9270619	6	32597466	G	A	0.00083091	5.49e-06	-5.05549	1.11233
rs9270622	6	32597552	T	C	0.00083091	5.49e-06	-5.05549	1.11233
rs9270624	6	32597636	C	G	0.00083091	5.49e-06	-5.05549	1.11233
rs9270625	6	32597661	G	C	0.00083091	5.49e-06	-5.05549	1.11233
rs9270627	6	32597670	C	T	0.00083091	5.49e-06	-5.05549	1.11233
rs9270628	6	32597671	T	C	0.00083091	5.49e-06	-5.05549	1.11233
rs9270648	6	32598030	C	A	0.00083091	5.49e-06	-5.05549	1.11233
rs9270650	6	32598077	T	C	0.00083091	5.49e-06	-5.05549	1.11233
rs9270656	6	32598234	A	C	0.00083091	5.49e-06	-5.05549	1.11233
rs9270664	6	32598372	A	G	0.00083091	5.49e-06	-5.05549	1.11233
rs9270668	6	32598531	C	A	0.00083091	5.49e-06	-5.05549	1.11233
rs9270670	6	32598756	G	A	0.00083091	5.49e-06	-5.05549	1.11233
rs9270671	6	32598772	G	T	0.00083091	5.49e-06	-5.05549	1.11233
rs9270672	6	32598780	C	G	0.00083091	5.49e-06	-5.05549	1.11233
rs4329147	6	32598800	T	C	0.00083091	5.49e-06	-5.05549	1.11233
rs9270674	6	32598821	A	C	0.00083091	5.49e-06	-5.05549	1.11233
rs9279768	6	32598832	G	GTA	0.00083091	5.49e-06	-5.05549	1.11233
rs9270677	6	32598878	C	T	0.00083091	5.49e-06	-5.05549	1.11233
rs9270678	6	32598909	A	T	0.00083091	5.49e-06	-5.05549	1.11233
rs9270679	6	32598966	G	A	0.00083091	5.49e-06	-5.05549	1.11233
rs9270680	6	32598967	T	C	0.00083091	5.49e-06	-5.05549	1.11233
rs9270682	6	32598995	T	G	0.00083091	5.49e-06	-5.05549	1.11233
rs9270687	6	32599094	A	G	0.00083091	5.49e-06	-5.05549	1.11233
rs9270688	6	32599095	C	T	0.00083091	5.49e-06	-5.05549	1.11233
rs9270690	6	32599171	A	G	0.00083091	5.49e-06	-5.05549	1.11233
rs9270691	6	32599195	C	G	0.00083091	5.49e-06	-5.05549	1.11233
rs9270692	6	32599229	T	C	0.00083091	5.49e-06	-5.05549	1.11233
rs9270693	6	32599230	G	A	0.00083091	5.49e-06	-5.05549	1.11233
rs9270694	6	32599247	T	C	0.00083091	5.49e-06	-5.05549	1.11233
rs9270695	6	32599377	C	A	0.00083091	5.49e-06	-5.05549	1.11233
rs9270696	6	32599378	A	G	0.00083091	5.49e-06	-5.05549	1.11233
rs9270714	6	32599711	T	A	0.00083091	5.49e-06	-5.05549	1.11233
rs9270715	6	32599714	T	G	0.00083091	5.49e-06	-5.05549	1.11233
rs9270716	6	32599725	T	A	0.00083091	5.49e-06	-5.05549	1.11233
rs9270717	6	32599729	G	C	0.00083091	5.49e-06	-5.05549	1.11233
rs9270719	6	32599809	C	A	0.00083091	5.49e-06	-5.05549	1.11233
rs9270720	6	32599850	C	T	0.00083091	5.49e-06	-5.05549	1.11233
rs79909310	6	32599935	G	GAA	0.00083091	5.49e-06	-5.05549	1.11233
rs70993896	6	32599942	T	TA	0.00083091	5.49e-06	-5.05549	1.11233
rs9270723	6	32600021	T	G	0.00083091	5.49e-06	-5.05549	1.11233
rs9270724	6	32600043	T	A	0.00083091	5.49e-06	-5.05549	1.11233
rs4341046	6	32600103	T	C	0.00083091	5.49e-06	-5.05549	1.11233
rs9270727	6	32600177	C	T	0.00083091	5.49e-06	-5.05549	1.11233
rs9270729	6	32600183	A	G	0.00083091	5.49e-06	-5.05549	1.11233
rs9270732	6	32600241	T	C	0.00083091	5.49e-06	-5.05549	1.11233
rs9270753	6	32600652	T	C	0.00083091	5.49e-06	-5.05549	1.11233
rs9270754	6	32600694	A	G	0.00083091	5.49e-06	-5.05549	1.11233
rs9270774	6	32601235	C	G	0.00083091	5.49e-06	-5.05549	1.11233
rs9270775	6	32601248	T	C	0.00083091	5.49e-06	-5.05549	1.11233
rs9270776	6	32601250	A	G	0.00083091	5.49e-06	-5.05549	1.11233
rs9270777	6	32601261	A	T	0.00083091	5.49e-06	-5.05549	1.11233
rs9270779	6	32601279	C	T	0.00083091	5.49e-06	-5.05549	1.11233
rs9270805	6	32601779	A	T	0.00083091	5.49e-06	-5.05549	1.11233
rs9270808	6	32601830	C	G	0.00083091	5.49e-06	-5.05549	1.11233
rs9270809	6	32601831	A	G	0.00083091	5.49e-06	-5.05549	1.11233
rs9270810	6	32601882	C	T	0.00083091	5.49e-06	-5.05549	1.11233
rs9270811	6	32601944	G	A	0.00083091	5.49e-06	-5.05549	1.11233
rs9270813	6	32602013	T	C	0.00083091	5.49e-06	-5.05549	1.11233
rs9270815	6	32602082	G	A	0.00083091	5.49e-06	-5.05549	1.11233
rs9270816	6	32602102	G	T	0.00083091	5.49e-06	-5.05549	1.11233
rs9270817	6	32602134	G	A	0.00083091	5.49e-06	-5.05549	1.11233
rs9270820	6	32602220	A	C	0.00083091	5.49e-06	-5.05549	1.11233
rs9270823	6	32602274	G	C	0.00083091	5.49e-06	-5.05549	1.11233
rs9270824	6	32602278	G	T	0.00083091	5.49e-06	-5.05549	1.11233
rs9270826	6	32602305	T	G	0.00083091	5.49e-06	-5.05549	1.11233
rs9270827	6	32602355	A	C	0.00083091	5.49e-06	-5.05549	1.11233
rs9270828	6	32602367	C	T	0.00083091	5.49e-06	-5.05549	1.11233
rs9270830	6	32602404	A	G	0.00083091	5.49e-06	-5.05549	1.11233
rs9270831	6	32602444	A	G	0.00083091	5.49e-06	-5.05549	1.11233
rs9270832	6	32602451	C	T	0.00083091	5.49e-06	-5.05549	1.11233
rs9270833	6	32602461	C	T	0.00083091	5.49e-06	-5.05549	1.11233
rs9270834	6	32602489	A	C	0.00083091	5.49e-06	-5.05549	1.11233
rs9270835	6	32602504	A	G	0.00083091	5.49e-06	-5.05549	1.11233
rs9270836	6	32602548	G	A	0.00083091	5.49e-06	-5.05549	1.11233
rs9270838	6	32602576	T	C	0.00083091	5.49e-06	-5.05549	1.11233
rs9270839	6	32602598	C	A	0.00083091	5.49e-06	-5.05549	1.11233
rs9270840	6	32602600	T	C	0.00083091	5.49e-06	-5.05549	1.11233
rs9270841	6	32602641	G	T	0.00083091	5.49e-06	-5.05549	1.11233
rs9270842	6	32602684	T	C	0.00083091	5.49e-06	-5.05549	1.11233
rs9270843	6	32602701	G	A	0.00083091	5.49e-06	-5.05549	1.11233
rs72318718	6	32602747	A	AAAT	0.00083091	5.49e-06	-5.05549	1.11233
rs9270844	6	32602773	G	T	0.00083091	5.49e-06	-5.05549	1.11233
rs9270845	6	32602794	C	T	0.00083091	5.49e-06	-5.05549	1.11233
rs9270846	6	32602800	T	A	0.00083091	5.49e-06	-5.05549	1.11233
rs9270847	6	32602825	T	G	0.00083091	5.49e-06	-5.05549	1.11233
rs9270848	6	32602832	T	C	0.00083091	5.49e-06	-5.05549	1.11233
rs9270849	6	32602872	T	C	0.00083091	5.49e-06	-5.05549	1.11233
rs9270850	6	32602940	A	G	0.00083091	5.49e-06	-5.05549	1.11233
rs9270851	6	32602999	T	C	0.00083091	5.49e-06	-5.05549	1.11233
rs9270852	6	32603020	A	G	0.00083091	5.49e-06	-5.05549	1.11233
rs9270853	6	32603023	A	G	0.00083091	5.49e-06	-5.05549	1.11233
rs9270854	6	32603032	G	A	0.00083091	5.49e-06	-5.05549	1.11233
rs9270856	6	32603062	G	A	0.00083091	5.49e-06	-5.05549	1.11233
rs9270857	6	32603072	A	G	0.00083091	5.49e-06	-5.05549	1.11233
rs9270858	6	32603082	T	C	0.00083091	5.49e-06	-5.05549	1.11233
rs9270859	6	32603117	C	T	0.00083091	5.49e-06	-5.05549	1.11233
rs9270864	6	32603224	C	T	0.00083091	5.49e-06	-5.05549	1.11233
rs9270865	6	32603234	C	G	0.00083091	5.49e-06	-5.05549	1.11233
rs9270866	6	32603266	A	G	0.00083091	5.49e-06	-5.05549	1.11233
rs9270873	6	32603424	A	G	0.00083091	5.49e-06	-5.05549	1.11233
rs9270874	6	32603450	A	G	0.00083091	5.49e-06	-5.05549	1.11233
rs9270875	6	32603533	G	A	0.00083091	5.49e-06	-5.05549	1.11233
rs4367411	6	32604152	T	C	0.00083091	5.49e-06	-5.05549	1.11233
rs9270902	6	32604185	G	A	0.00083091	5.49e-06	-5.05549	1.11233
rs114828170	6	32604222	T	A	0.00083091	5.49e-06	-5.05549	1.11233
rs9270904	6	32604283	C	T	0.00083091	5.49e-06	-5.05549	1.11233
rs9270905	6	32604299	A	G	0.00083091	5.49e-06	-5.05549	1.11233
rs9270906	6	32604302	C	T	0.00083091	5.49e-06	-5.05549	1.11233
rs9270907	6	32604305	T	C	0.00083091	5.49e-06	-5.05549	1.11233
rs9270908	6	32604371	A	G	0.00083091	5.49e-06	-5.05549	1.11233
rs9270909	6	32604402	G	A	0.00083091	5.49e-06	-5.05549	1.11233
rs9270914	6	32604472	T	A	0.00083091	5.49e-06	-5.05549	1.11233
rs9270915	6	32604513	A	G	0.00083091	5.49e-06	-5.05549	1.11233
rs9270916	6	32604515	C	A	0.00083091	5.49e-06	-5.05549	1.11233
rs9270917	6	32604517	T	G	0.00083091	5.49e-06	-5.05549	1.11233
rs9270918	6	32604525	A	G	0.00083091	5.49e-06	-5.05549	1.11233
rs9270919	6	32604528	T	G	0.00083091	5.49e-06	-5.05549	1.11233
rs9270920	6	32604545	T	C	0.00083091	5.49e-06	-5.05549	1.11233
rs9270921	6	32604549	T	C	0.00083091	5.49e-06	-5.05549	1.11233
rs9270922	6	32604611	C	T	0.00083091	5.49e-06	-5.05549	1.11233
rs9270923	6	32604628	T	C	0.00083091	5.49e-06	-5.05549	1.11233
rs9270924	6	32604631	A	G	0.00083091	5.49e-06	-5.05549	1.11233
rs9270925	6	32604656	G	A	0.00083091	5.49e-06	-5.05549	1.11233
rs9270926	6	32604658	A	C	0.00083091	5.49e-06	-5.05549	1.11233
rs9270927	6	32604674	G	A	0.00083091	5.49e-06	-5.05549	1.11233
rs9270928	6	32604684	T	G	0.00083091	5.49e-06	-5.05549	1.11233
rs9270931	6	32604770	T	A	0.00083091	5.49e-06	-5.05549	1.11233
rs77102498	6	32604806	A	G	0.00083091	5.49e-06	-5.05549	1.11233
rs9270932	6	32604809	A	G	0.00083091	5.49e-06	-5.05549	1.11233
rs9270933	6	32604882	G	C	0.00083091	5.49e-06	-5.05549	1.11233
rs9270934	6	32604918	C	G	0.00083091	5.49e-06	-5.05549	1.11233
rs9270935	6	32604924	G	A	0.00083091	5.49e-06	-5.05549	1.11233
rs9270937	6	32604980	G	A	0.00083091	5.49e-06	-5.05549	1.11233
rs9270939	6	32605029	A	G	0.00083091	5.49e-06	-5.05549	1.11233
rs9270940	6	32605073	G	A	0.00083091	5.49e-06	-5.05549	1.11233
rs9270941	6	32605074	A	G	0.00083091	5.49e-06	-5.05549	1.11233
rs9270944	6	32605134	G	A	0.00083091	5.49e-06	-5.05549	1.11233
rs9270945	6	32605171	C	A	0.00083091	5.49e-06	-5.05549	1.11233
rs9270946	6	32605175	A	G	0.00083091	5.49e-06	-5.05549	1.11233
rs9270947	6	32605184	C	G	0.00083091	5.49e-06	-5.05549	1.11233
rs9270948	6	32605195	T	C	0.00083091	5.49e-06	-5.05549	1.11233
rs9270949	6	32605198	C	T	0.00083091	5.49e-06	-5.05549	1.11233
rs9270950	6	32605250	A	T	0.00083091	5.49e-06	-5.05549	1.11233
rs9270951	6	32605262	T	C	0.00083091	5.49e-06	-5.05549	1.11233
rs9270952	6	32605263	G	A	0.00083091	5.49e-06	-5.05549	1.11233
rs9270953	6	32605268	T	C	0.00083091	5.49e-06	-5.05549	1.11233
rs9270954	6	32605281	T	C	0.00083091	5.49e-06	-5.05549	1.11233
rs9270961	6	32605512	A	G	0.00083091	5.49e-06	-5.05549	1.11233
rs9270962	6	32605657	T	C	0.00083091	5.49e-06	-5.05549	1.11233
rs9270963	6	32605664	C	A	0.00083091	5.49e-06	-5.05549	1.11233
rs9270964	6	32605665	A	T	0.00083091	5.49e-06	-5.05549	1.11233
rs9270968	6	32605777	T	C	0.00083091	5.49e-06	-5.05549	1.11233
rs9270969	6	32605783	G	A	0.00083091	5.49e-06	-5.05549	1.11233
rs9270970	6	32605797	T	C	0.00083091	5.49e-06	-5.05549	1.11233
rs9270971	6	32605821	C	T	0.00083091	5.49e-06	-5.05549	1.11233
rs9270972	6	32605844	T	C	0.00083091	5.49e-06	-5.05549	1.11233
rs144123929	6	32605851	C	T	0.0369755	1.12e-06	-0.733223	0.150604
rs9270974	6	32605936	A	C	0.00083091	5.49e-06	-5.05549	1.11233
rs9270978	6	32605977	A	T	0.00083091	5.49e-06	-5.05549	1.11233
rs9270979	6	32606003	G	A	0.00083091	5.49e-06	-5.05549	1.11233
rs9270980	6	32606132	A	C	0.00083091	5.49e-06	-5.05549	1.11233
rs9270981	6	32606155	G	A	0.00083091	5.49e-06	-5.05549	1.11233
rs9270983	6	32606196	C	T	0.00083091	5.49e-06	-5.05549	1.11233
rs9270984	6	32606214	G	T	0.00083091	5.49e-06	-5.05549	1.11233
rs9270985	6	32606250	C	T	0.00083091	5.49e-06	-5.05549	1.11233
rs9270986	6	32606283	C	A	0.00083091	5.49e-06	-5.05549	1.11233
rs9270987	6	32606350	C	T	0.00083091	5.49e-06	-5.05549	1.11233
rs9270988	6	32606353	G	A	0.00083091	5.49e-06	-5.05549	1.11233
rs9270991	6	32606423	C	G	0.00083091	5.49e-06	-5.05549	1.11233
rs9270992	6	32606425	T	C	0.00083091	5.49e-06	-5.05549	1.11233
rs9270994	6	32606473	C	T	0.00083091	5.49e-06	-5.05549	1.11233
rs9270997	6	32606597	A	G	0.00083091	5.49e-06	-5.05549	1.11233
rs9270998	6	32606602	G	A	0.00083091	5.49e-06	-5.05549	1.11233
rs9270999	6	32606661	A	G	0.00083091	5.49e-06	-5.05549	1.11233
rs9271003	6	32606750	C	T	0.00083091	5.49e-06	-5.05549	1.11233
rs9271022	6	32607104	G	A	0.00083091	5.49e-06	-5.05549	1.11233
rs9271024	6	32607177	C	T	0.00083091	5.49e-06	-5.05549	1.11233
rs9271049	6	32607488	C	T	0.00083091	5.49e-06	-5.05549	1.11233
rs9271050	6	32607498	A	G	0.00083091	5.49e-06	-5.05549	1.11233
rs9271051	6	32607513	C	T	0.00083091	5.49e-06	-5.05549	1.11233
rs9271052	6	32607532	C	T	0.00083091	5.49e-06	-5.05549	1.11233
rs9271053	6	32607542	T	C	0.00083091	5.49e-06	-5.05549	1.11233
rs9271058	6	32607629	T	A	0.00083091	5.49e-06	-5.05549	1.11233
rs9271060	6	32607736	G	C	0.00083091	5.49e-06	-5.05549	1.11233
rs9271061	6	32607767	T	A	0.00083091	5.49e-06	-5.05549	1.11233
rs9271062	6	32607798	A	T	0.00083091	5.49e-06	-5.05549	1.11233
rs9271063	6	32607807	G	A	0.00083091	5.49e-06	-5.05549	1.11233
rs9271065	6	32607842	G	C	0.00083091	5.49e-06	-5.05549	1.11233
rs9271066	6	32607854	G	A	0.00083091	5.49e-06	-5.05549	1.11233
rs9271068	6	32607897	G	C	0.00083091	5.49e-06	-5.05549	1.11233
rs9271069	6	32607923	G	A	0.00083091	5.49e-06	-5.05549	1.11233
rs9271070	6	32607924	T	G	0.00083091	5.49e-06	-5.05549	1.11233
rs9271072	6	32607972	T	C	0.00083091	5.49e-06	-5.05549	1.11233
rs9271073	6	32608026	T	G	0.00083091	5.49e-06	-5.05549	1.11233
rs9271074	6	32608072	T	G	0.00083091	5.49e-06	-5.05549	1.11233
rs9271075	6	32608075	G	A	0.00083091	5.49e-06	-5.05549	1.11233
rs9271076	6	32608096	A	G	0.00083091	5.49e-06	-5.05549	1.11233
rs9271077	6	32608148	A	G	0.00083091	5.49e-06	-5.05549	1.11233
rs9271078	6	32608153	T	C	0.00083091	5.49e-06	-5.05549	1.11233
rs9271079	6	32608275	C	G	0.00083091	5.49e-06	-5.05549	1.11233
rs9271080	6	32608299	T	C	0.00083091	5.49e-06	-5.05549	1.11233
rs9271081	6	32608306	G	A	0.00083091	5.49e-06	-5.05549	1.11233
rs9271082	6	32608309	C	T	0.00083091	5.49e-06	-5.05549	1.11233
rs9271083	6	32608325	C	T	0.00083091	5.49e-06	-5.05549	1.11233
rs9271085	6	32608375	C	T	0.00083091	5.49e-06	-5.05549	1.11233
rs9271086	6	32608388	A	T	0.00083091	5.49e-06	-5.05549	1.11233
rs9271087	6	32608393	A	C	0.00083091	5.49e-06	-5.05549	1.11233
rs9271088	6	32608398	C	A	0.00083091	5.49e-06	-5.05549	1.11233
rs9271089	6	32608400	G	T	0.00083091	5.49e-06	-5.05549	1.11233
rs9271090	6	32608470	C	T	0.00083091	5.49e-06	-5.05549	1.11233
rs9271091	6	32608498	T	G	0.00083091	5.49e-06	-5.05549	1.11233
rs9281938	6	32608505	TA	T	0.00083091	5.49e-06	-5.05549	1.11233
rs9271092	6	32608519	G	A	0.00083091	5.49e-06	-5.05549	1.11233
rs9271093	6	32608564	A	G	0.00083091	5.49e-06	-5.05549	1.11233
rs9271094	6	32608570	C	G	0.00083091	5.49e-06	-5.05549	1.11233
rs66715534	6	32608607	T	TAAG	0.00083091	5.49e-06	-5.05549	1.11233
rs78115934	6	32608617	A	G	0.00083091	5.49e-06	-5.05549	1.11233
rs9271096	6	32608649	G	A	0.00083091	5.49e-06	-5.05549	1.11233
rs9271097	6	32608662	G	C	0.00083091	5.49e-06	-5.05549	1.11233
rs9271098	6	32608663	G	T	0.00083091	5.49e-06	-5.05549	1.11233
rs9271100	6	32608701	C	T	0.00083091	5.49e-06	-5.05549	1.11233
rs9271101	6	32608716	T	C	0.00083091	5.49e-06	-5.05549	1.11233
rs9271103	6	32608763	C	T	0.00083091	5.49e-06	-5.05549	1.11233
rs9271104	6	32608784	A	G	0.00083091	5.49e-06	-5.05549	1.11233
rs9271105	6	32608800	G	T	0.00083091	5.49e-06	-5.05549	1.11233
rs9271106	6	32608818	A	G	0.00083091	5.49e-06	-5.05549	1.11233
rs9271107	6	32608827	T	A	0.00083091	5.49e-06	-5.05549	1.11233
rs9271108	6	32608856	A	G	0.00083091	5.49e-06	-5.05549	1.11233
rs9271109	6	32608910	C	T	0.00083091	5.49e-06	-5.05549	1.11233
rs9271110	6	32608911	A	G	0.00083091	5.49e-06	-5.05549	1.11233
rs9271111	6	32608922	A	G	0.00083091	5.49e-06	-5.05549	1.11233
rs9271112	6	32608940	C	T	0.00083091	5.49e-06	-5.05549	1.11233
rs9271115	6	32608954	G	C	0.00083091	5.49e-06	-5.05549	1.11233
rs9271116	6	32608987	G	T	0.00083091	5.49e-06	-5.05549	1.11233
rs9271143	6	32609388	C	T	0.00083091	5.49e-06	-5.05549	1.11233
rs9271144	6	32609443	A	G	0.00083091	5.49e-06	-5.05549	1.11233
rs9271145	6	32609447	G	C	0.00083091	5.49e-06	-5.05549	1.11233
rs9271146	6	32609505	C	A	0.00083091	5.49e-06	-5.05549	1.11233
rs9271147	6	32609608	C	T	0.00083091	5.49e-06	-5.05549	1.11233
rs9271149	6	32609678	G	A	0.00083091	5.49e-06	-5.05549	1.11233
rs9271150	6	32609693	G	T	0.00083091	5.49e-06	-5.05549	1.11233
rs9271151	6	32609697	G	T	0.00083091	5.49e-06	-5.05549	1.11233
rs9271152	6	32609754	G	T	0.00083091	5.49e-06	-5.05549	1.11233
rs9271153	6	32609772	T	A	0.00083091	5.49e-06	-5.05549	1.11233
rs9271155	6	32609809	A	G	0.00083091	5.49e-06	-5.05549	1.11233
rs9271156	6	32609813	A	G	0.00083091	5.49e-06	-5.05549	1.11233
rs9271159	6	32609868	T	C	0.00083091	5.49e-06	-5.05549	1.11233
rs9271160	6	32609869	G	A	0.00083091	5.49e-06	-5.05549	1.11233
rs9271161	6	32609936	C	T	0.00083091	5.49e-06	-5.05549	1.11233
rs9271162	6	32609938	T	G	0.00083091	5.49e-06	-5.05549	1.11233
rs9271163	6	32609956	T	C	0.00083091	5.49e-06	-5.05549	1.11233
rs9271164	6	32610007	T	C	0.00083091	5.49e-06	-5.05549	1.11233
rs9271165	6	32610008	G	A	0.00083091	5.49e-06	-5.05549	1.11233
rs9271166	6	32610034	T	C	0.00083091	5.49e-06	-5.05549	1.11233
rs9271168	6	32610077	A	G	0.00083091	5.49e-06	-5.05549	1.11233
rs66522632	6	32610096	T	TG	0.00083091	5.49e-06	-5.05549	1.11233
rs9271170	6	32610112	C	T	0.00083091	5.49e-06	-5.05549	1.11233
rs9271171	6	32610130	T	C	0.00083091	5.49e-06	-5.05549	1.11233
rs9271172	6	32610198	T	C	0.00083091	5.49e-06	-5.05549	1.11233
rs9271173	6	32610204	G	A	0.00083091	5.49e-06	-5.05549	1.11233
rs9271174	6	32610263	G	C	0.00083091	5.49e-06	-5.05549	1.11233
rs9271178	6	32610414	T	C	0.00083091	5.49e-06	-5.05549	1.11233
rs9271179	6	32610419	A	G	0.00083091	5.49e-06	-5.05549	1.11233
rs9271182	6	32610453	G	A	0.00083091	5.49e-06	-5.05549	1.11233
rs9271184	6	32610508	C	A	0.00083091	5.49e-06	-5.05549	1.11233
rs9271185	6	32610509	A	G	0.00083091	5.49e-06	-5.05549	1.11233
rs9271186	6	32610520	G	A	0.00083091	5.49e-06	-5.05549	1.11233
rs9271189	6	32610580	T	C	0.00083091	5.49e-06	-5.05549	1.11233
rs9271191	6	32610672	C	T	0.00083091	5.49e-06	-5.05549	1.11233
rs9271192	6	32610753	A	C	0.00083091	5.49e-06	-5.05549	1.11233
rs9271193	6	32610789	C	T	0.00083091	5.49e-06	-5.05549	1.11233
rs9271194	6	32610835	G	T	0.00083091	5.49e-06	-5.05549	1.11233
rs7451864	6	32610896	T	A	0.00083091	5.49e-06	-5.05549	1.11233
rs9271198	6	32610949	A	G	0.00083091	5.49e-06	-5.05549	1.11233
rs9271199	6	32610958	G	A	0.00083091	5.49e-06	-5.05549	1.11233
rs9271200	6	32610979	T	C	0.00083091	5.49e-06	-5.05549	1.11233
rs9271201	6	32611041	A	C	0.00083091	5.49e-06	-5.05549	1.11233
rs9271202	6	32611060	C	A	0.00083091	5.49e-06	-5.05549	1.11233
rs9271203	6	32611108	C	T	0.00083091	5.49e-06	-5.05549	1.11233
rs9271205	6	32611164	A	G	0.00083091	5.49e-06	-5.05549	1.11233
rs9271209	6	32611258	A	G	0.00083091	5.49e-06	-5.05549	1.11233
rs9271210	6	32611293	T	C	0.00083091	5.49e-06	-5.05549	1.11233
rs9271211	6	32611301	T	C	0.00083091	5.49e-06	-5.05549	1.11233
rs9271213	6	32611434	C	G	0.00083091	5.49e-06	-5.05549	1.11233
rs9271236	6	32611868	T	C	0.00083091	5.49e-06	-5.05549	1.11233
rs9271239	6	32611992	C	T	0.00083091	5.49e-06	-5.05549	1.11233
rs9271240	6	32612056	C	T	0.00083091	5.49e-06	-5.05549	1.11233
rs9271241	6	32612093	A	G	0.00083091	5.49e-06	-5.05549	1.11233
rs9271242	6	32612163	C	T	0.00083091	5.49e-06	-5.05549	1.11233
rs9271243	6	32612174	T	C	0.00083091	5.49e-06	-5.05549	1.11233
rs9271246	6	32612307	G	A	0.00083091	5.49e-06	-5.05549	1.11233
rs9271247	6	32612335	G	A	0.00083091	5.49e-06	-5.05549	1.11233
rs9271248	6	32612380	T	C	0.00083091	5.49e-06	-5.05549	1.11233
rs9271250	6	32612457	T	G	0.00083091	5.49e-06	-5.05549	1.11233
rs9271251	6	32612464	A	C	0.00083091	5.49e-06	-5.05549	1.11233
rs9271252	6	32612511	G	C	0.00083091	5.49e-06	-5.05549	1.11233
rs9271255	6	32612580	T	C	0.00083091	5.49e-06	-5.05549	1.11233
rs9271256	6	32612634	G	A	0.00083091	5.49e-06	-5.05549	1.11233
rs9271257	6	32612667	A	G	0.00083091	5.49e-06	-5.05549	1.11233
rs9271258	6	32612669	A	G	0.00083091	5.49e-06	-5.05549	1.11233
rs3997871	6	32612679	A	G	0.00083091	5.49e-06	-5.05549	1.11233
rs9271260	6	32612730	C	A	0.00083091	5.49e-06	-5.05549	1.11233
rs2395515	6	32612860	T	C	0.00083091	5.49e-06	-5.05549	1.11233
rs3997873	6	32612946	T	G	0.00083091	5.49e-06	-5.05549	1.11233
rs3997874	6	32612964	G	A	0.00083091	5.49e-06	-5.05549	1.11233
rs2894378	6	32613103	A	G	0.00083091	5.49e-06	-5.05549	1.11233
rs3129749	6	32613556	A	G	0.00083091	5.49e-06	-5.05549	1.11233
rs3104416	6	32613725	T	C	0.00083091	5.49e-06	-5.05549	1.11233
rs3129750	6	32613738	A	G	0.00083091	5.49e-06	-5.05549	1.11233
rs1966002	6	32613907	G	T	0.00083091	5.49e-06	-5.05549	1.11233
rs1966001	6	32614005	T	C	0.00083091	5.49e-06	-5.05549	1.11233
rs9271346	6	32615691	T	C	0.00083091	5.49e-06	-5.05549	1.11233
rs9271347	6	32615766	G	A	0.00083091	5.49e-06	-5.05549	1.11233
rs9271349	6	32616053	G	A	0.00083091	5.49e-06	-5.05549	1.11233
rs9271351	6	32616083	G	C	0.00083091	5.49e-06	-5.05549	1.11233
rs9271353	6	32616237	C	T	0.00083091	5.49e-06	-5.05549	1.11233
rs9271354	6	32616289	T	C	0.00083091	5.49e-06	-5.05549	1.11233
rs3129757	6	32616832	C	A	0.00083091	5.49e-06	-5.05549	1.11233
rs3129762	6	32617978	A	T	0.00083091	5.49e-06	-5.05549	1.11233
rs3135005	6	32618242	G	A	0.00083091	5.49e-06	-5.05549	1.11233
rs9271363	6	32618955	C	G	0.00083091	5.49e-06	-5.05549	1.11233
rs9271366	6	32619077	A	G	0.00083091	5.49e-06	-5.05549	1.11233
rs9271367	6	32619131	A	G	0.00083091	5.49e-06	-5.05549	1.11233
rs9271368	6	32619157	A	G	0.00083091	5.49e-06	-5.05549	1.11233
rs9271374	6	32619264	A	G	0.00083091	5.49e-06	-5.05549	1.11233
rs9271413	6	32619991	A	G	0.00083091	5.49e-06	-5.05549	1.11233
rs9271414	6	32620005	T	C	0.00083091	5.49e-06	-5.05549	1.11233
rs9271415	6	32620009	T	C	0.00083091	5.49e-06	-5.05549	1.11233
rs9271421	6	32620082	C	T	0.00083091	5.49e-06	-5.05549	1.11233
rs9271422	6	32620083	A	G	0.00083091	5.49e-06	-5.05549	1.11233
rs9271423	6	32620120	T	G	0.00083091	5.49e-06	-5.05549	1.11233
rs9271429	6	32620208	G	A	0.00083091	5.49e-06	-5.05549	1.11233
rs9271440	6	32620463	T	C	0.00083091	5.49e-06	-5.05549	1.11233
rs9271453	6	32620639	T	A	0.00083091	5.49e-06	-5.05549	1.11233
rs9271457	6	32620669	T	C	0.00083091	5.49e-06	-5.05549	1.11233
rs9271463	6	32620758	T	A	0.00083091	5.49e-06	-5.05549	1.11233
rs9271466	6	32620829	G	C	0.00083091	5.49e-06	-5.05549	1.11233
rs9271467	6	32620836	C	T	0.00083091	5.49e-06	-5.05549	1.11233
rs9271468	6	32620839	A	G	0.00083091	5.49e-06	-5.05549	1.11233
rs9271475	6	32621031	T	A	0.00083091	5.49e-06	-5.05549	1.11233
rs9271477	6	32621038	T	C	0.00083091	5.49e-06	-5.05549	1.11233
rs9271478	6	32621044	G	A	0.00083091	5.49e-06	-5.05549	1.11233
rs9271479	6	32621053	A	G	0.00083091	5.49e-06	-5.05549	1.11233
rs9271481	6	32621100	G	A	0.00083091	5.49e-06	-5.05549	1.11233
rs9271482	6	32621103	T	C	0.00083091	5.49e-06	-5.05549	1.11233
rs9271483	6	32621105	T	G	0.00083091	5.49e-06	-5.05549	1.11233
rs9271487	6	32621208	T	G	0.00083091	5.49e-06	-5.05549	1.11233
rs9271490	6	32621283	G	A	0.00083091	5.49e-06	-5.05549	1.11233
rs9271491	6	32621284	G	A	0.00083091	5.49e-06	-5.05549	1.11233
rs9271493	6	32621381	G	A	0.00083091	5.49e-06	-5.05549	1.11233
rs9271505	6	32621598	G	T	0.00083091	5.49e-06	-5.05549	1.11233
rs9271506	6	32621603	T	C	0.00083091	5.49e-06	-5.05549	1.11233
rs9271507	6	32621617	A	C	0.00083091	5.49e-06	-5.05549	1.11233
rs9271510	6	32621690	C	T	0.00083091	5.49e-06	-5.05549	1.11233
rs9271514	6	32621836	G	A	0.00083091	5.49e-06	-5.05549	1.11233
rs9271515	6	32621868	G	A	0.00083091	5.49e-06	-5.05549	1.11233
rs9271518	6	32621968	T	C	0.00083091	5.49e-06	-5.05549	1.11233
rs9271525	6	32622065	A	G	0.00083091	5.49e-06	-5.05549	1.11233
rs9271529	6	32622160	A	G	0.00083091	5.49e-06	-5.05549	1.11233
rs9271530	6	32622161	G	A	0.00083091	5.49e-06	-5.05549	1.11233
rs9271531	6	32622162	C	A	0.00083091	5.49e-06	-5.05549	1.11233
rs9271534	6	32622176	A	C	0.00083091	5.49e-06	-5.05549	1.11233
rs9271536	6	32622201	T	A	0.00083091	5.49e-06	-5.05549	1.11233
rs9271543	6	32622320	T	A	0.00083091	5.49e-06	-5.05549	1.11233
rs9271548	6	32622457	T	A	0.00083091	5.49e-06	-5.05549	1.11233
rs9271551	6	32622521	G	A	0.00083091	5.49e-06	-5.05549	1.11233
rs9271553	6	32622522	C	T	0.00083091	5.49e-06	-5.05549	1.11233
rs9271555	6	32622542	G	T	0.00083091	5.49e-06	-5.05549	1.11233
rs9271556	6	32622547	G	T	0.00083091	5.49e-06	-5.05549	1.11233
rs9271557	6	32622554	C	T	0.00083091	5.49e-06	-5.05549	1.11233
rs2105899	6	32622696	C	T	0.00083091	5.49e-06	-5.05549	1.11233
rs2105898	6	32622721	G	T	0.00083091	5.49e-06	-5.05549	1.11233
rs3129764	6	32623523	A	G	0.00103864	1.34e-06	-4.81003	0.995102
rs3129765	6	32623651	G	A	0.00103864	1.34e-06	-4.81003	0.995102
rs9271622	6	32624068	A	G	0.00103864	1.34e-06	-4.81003	0.995102
rs4959108	6	32624145	A	G	0.00103864	1.34e-06	-4.81003	0.995102
rs9271629	6	32624199	A	C	0.00103864	1.34e-06	-4.81003	0.995102
rs9271631	6	32624219	G	A	0.00103864	1.34e-06	-4.81003	0.995102
rs9271634	6	32624335	G	A	0.00103864	1.34e-06	-4.81003	0.995102
rs9271635	6	32624339	G	C	0.00103864	1.34e-06	-4.81003	0.995102
rs9271638	6	32624365	T	C	0.00103864	1.34e-06	-4.81003	0.995102
rs9271639	6	32624366	G	A	0.00103864	1.34e-06	-4.81003	0.995102
rs9271640	6	32624423	C	T	0.00103864	1.34e-06	-4.81003	0.995102
rs9271641	6	32624432	G	A	0.00103864	1.34e-06	-4.81003	0.995102
rs9271645	6	32624568	G	C	0.00103864	1.34e-06	-4.81003	0.995102
rs9271655	6	32624790	A	G	0.00103864	1.34e-06	-4.81003	0.995102
rs9271658	6	32624811	C	T	0.00103864	1.34e-06	-4.81003	0.995102
rs9271664	6	32624879	C	T	0.00103864	1.34e-06	-4.81003	0.995102
rs9271665	6	32624899	A	G	0.00103864	1.34e-06	-4.81003	0.995102
rs9271673	6	32625056	G	C	0.00103864	1.34e-06	-4.81003	0.995102
rs9271683	6	32625173	T	C	0.00103864	1.34e-06	-4.81003	0.995102
rs9271686	6	32625196	C	T	0.00103864	1.34e-06	-4.81003	0.995102
rs9271687	6	32625208	G	A	0.00103864	1.34e-06	-4.81003	0.995102
rs9271689	6	32625222	G	C	0.00103864	1.34e-06	-4.81003	0.995102
rs9271695	6	32625303	G	A	0.00103864	1.34e-06	-4.81003	0.995102
rs9271697	6	32625318	A	G	0.0011425	6.77e-06	-4.2708	0.948891
rs9271700	6	32625421	C	G	0.00103864	1.34e-06	-4.81003	0.995102
rs9271702	6	32625443	G	T	0.0011425	6.77e-06	-4.2708	0.948891
rs9271719	6	32625702	T	C	0.00103864	1.34e-06	-4.81003	0.995102
rs9271721	6	32625742	A	G	0.00103864	1.34e-06	-4.81003	0.995102
rs9271730	6	32625831	A	G	0.00103864	1.34e-06	-4.81003	0.995102
rs9271731	6	32625835	G	A	0.00103864	1.34e-06	-4.81003	0.995102
rs9271732	6	32625850	A	G	0.0011425	6.77e-06	-4.2708	0.948891
rs9271766	6	32626392	G	A	0.00103864	1.34e-06	-4.81003	0.995102
rs9271770	6	32626471	A	G	0.00103864	1.34e-06	-4.81003	0.995102
rs9271771	6	32626497	C	T	0.00103864	1.34e-06	-4.81003	0.995102
rs9271772	6	32626498	A	G	0.00103864	1.34e-06	-4.81003	0.995102
rs9271774	6	32626532	C	A	0.00103864	1.34e-06	-4.81003	0.995102
rs9271775	6	32626551	T	C	0.00103864	1.34e-06	-4.81003	0.995102
rs3104392	6	32626648	T	C	0.00103864	1.34e-06	-4.81003	0.995102
rs3104391	6	32627124	C	T	0.00103864	1.34e-06	-4.81003	0.995102
rs3104390	6	32627254	T	A	0.0011425	5.04e-08	-5.17119	0.948891
rs3129768	6	32627306	T	G	0.0011425	5.04e-08	-5.17119	0.948891
rs2036202	6	32628532	T	C	0.0011425	5.04e-08	-5.17119	0.948891
rs3104386	6	32629160	T	G	0.0011425	5.04e-08	-5.17119	0.948891
rs9271956	6	32629536	C	T	0.0011425	5.04e-08	-5.17119	0.948891
rs3104383	6	32631007	C	G	0.0011425	5.04e-08	-5.17119	0.948891
rs3104380	6	32631265	T	G	0.0011425	5.04e-08	-5.17119	0.948891
rs9272050	6	32631294	A	G	0.00145409	5.53e-06	-3.82299	0.841365
rs3104379	6	32631337	T	G	0.0011425	5.04e-08	-5.17119	0.948891
rs3104376	6	32632226	C	T	0.00124636	3.15e-07	-4.64693	0.908589
rs3104373	6	32632598	C	T	0.00083091	5.49e-06	-5.05549	1.11233
rs9272122	6	32632785	T	C	0.00145409	5.53e-06	-3.82299	0.841365
rs2002779	6	32633907	G	T	0.0011425	5.04e-08	-5.17119	0.948891
rs3104370	6	32634564	A	G	0.0011425	5.04e-08	-5.17119	0.948891
rs9272226	6	32634619	T	C	0.00145409	5.53e-06	-3.82299	0.841365
rs3104369	6	32634705	C	T	0.00135023	1.48e-06	-4.20329	0.873035
rs9272245	6	32635095	G	C	0.00145409	5.53e-06	-3.82299	0.841365
rs3104367	6	32635710	C	T	0.00124636	3.15e-07	-4.64693	0.908589
rs9272293	6	32635965	G	A	0.00124636	3.15e-07	-4.64693	0.908589
rs3104364	6	32636191	G	A	0.00124636	3.15e-07	-4.64693	0.908589
rs3104363	6	32636223	T	G	0.00124636	3.15e-07	-4.64693	0.908589
rs9272320	6	32636347	A	G	0.00124636	3.15e-07	-4.64693	0.908589
rs9272336	6	32636487	T	G	0.00124636	3.15e-07	-4.64693	0.908589
rs9272346	6	32636595	A	G	0.00124636	3.15e-07	-4.64693	0.908589
rs9272349	6	32636625	A	G	0.0011425	5.04e-08	-5.17119	0.948891
rs9272350	6	32636633	A	T	0.00124636	3.15e-07	-4.64693	0.908589
rs9272355	6	32636738	C	G	0.00124636	3.15e-07	-4.64693	0.908589
rs9272357	6	32636745	A	C	0.00124636	3.15e-07	-4.64693	0.908589
rs9272958	6	32643393	A	C	0.00135023	1.48e-06	-4.20329	0.873035
rs9272962	6	32643452	T	G	0.00124636	3.15e-07	-4.64693	0.908589
rs7757696	6	32643673	T	G	0.00124636	3.15e-07	-4.64693	0.908589
rs5002185	6	32643695	G	A	0.00124636	3.15e-07	-4.64693	0.908589
rs5002178	6	32643813	A	G	0.00083091	5.49e-06	-5.05549	1.11233
rs9273013	6	32643872	T	C	0.00124636	3.15e-07	-4.64693	0.908589
rs9273032	6	32644083	G	A	0.00083091	5.49e-06	-5.05549	1.11233
rs9273033	6	32644096	C	T	0.00124636	3.15e-07	-4.64693	0.908589
rs9273034	6	32644097	T	G	0.00124636	3.15e-07	-4.64693	0.908589
rs9273038	6	32644154	T	A	0.00124636	3.15e-07	-4.64693	0.908589
rs9273043	6	32644191	T	G	0.00124636	3.15e-07	-4.64693	0.908589
rs9273046	6	32644226	T	C	0.00124636	3.15e-07	-4.64693	0.908589
rs9273049	6	32644257	T	C	0.00124636	3.15e-07	-4.64693	0.908589
rs9273053	6	32644273	T	A	0.00124636	3.15e-07	-4.64693	0.908589
rs9273056	6	32644320	G	T	0.00124636	3.15e-07	-4.64693	0.908589
rs9273065	6	32644428	G	T	0.00124636	3.15e-07	-4.64693	0.908589
rs9273066	6	32644431	A	G	0.00124636	3.15e-07	-4.64693	0.908589
rs9273067	6	32644436	A	C	0.00083091	5.49e-06	-5.05549	1.11233
rs9273069	6	32644456	T	C	0.00124636	3.15e-07	-4.64693	0.908589
rs9273074	6	32644510	G	A	0.00124636	3.15e-07	-4.64693	0.908589
rs9273075	6	32644511	G	A	0.00124636	3.15e-07	-4.64693	0.908589
rs9273076	6	32644524	C	T	0.00083091	5.49e-06	-5.05549	1.11233
rs9273078	6	32644532	A	T	0.00124636	3.15e-07	-4.64693	0.908589
rs9273081	6	32644559	A	G	0.00124636	3.15e-07	-4.64693	0.908589
rs9273082	6	32644562	T	C	0.00124636	3.15e-07	-4.64693	0.908589
rs9273083	6	32644566	C	T	0.00124636	3.15e-07	-4.64693	0.908589
rs9273084	6	32644619	C	T	0.00124636	3.15e-07	-4.64693	0.908589
rs6927022	6	32644620	G	A	0.00124636	3.15e-07	-4.64693	0.908589
rs9273086	6	32644633	T	C	0.00124636	3.15e-07	-4.64693	0.908589
rs9273142	6	32645109	C	T	0.00135023	1.48e-06	-4.20329	0.873035
rs9273143	6	32645122	G	T	0.00124636	3.15e-07	-4.64693	0.908589
rs9273146	6	32645202	T	A	0.00124636	3.15e-07	-4.64693	0.908589
rs9273147	6	32645204	G	A	0.00124636	3.15e-07	-4.64693	0.908589
rs9273156	6	32645273	A	G	0.00124636	3.15e-07	-4.64693	0.908589
rs9273158	6	32645285	C	G	0.00124636	3.15e-07	-4.64693	0.908589
rs9273172	6	32645447	C	A	0.00124636	3.15e-07	-4.64693	0.908589
rs9273224	6	32646027	T	A	0.00124636	3.15e-07	-4.64693	0.908589
rs9273225	6	32646040	G	A	0.00124636	3.15e-07	-4.64693	0.908589
rs9273226	6	32646047	T	C	0.00124636	3.15e-07	-4.64693	0.908589
rs9273241	6	32646248	T	C	0.00124636	3.15e-07	-4.64693	0.908589
rs9273242	6	32646303	C	T	0.00124636	3.15e-07	-4.64693	0.908589
rs9273243	6	32646314	A	G	0.00124636	3.15e-07	-4.64693	0.908589
rs9273244	6	32646331	G	A	0.00145409	5.53e-06	-3.82299	0.841365
rs9273245	6	32646333	A	G	0.00145409	5.53e-06	-3.82299	0.841365
rs17612482	6	32646949	T	C	0.00124636	3.15e-07	-4.64693	0.908589
rs17612489	6	32646972	A	T	0.00145409	5.53e-06	-3.82299	0.841365
rs17612496	6	32646975	G	T	0.00145409	5.53e-06	-3.82299	0.841365
rs796601656	6	32646995	A	G	0.00145409	5.53e-06	-3.82299	0.841365
rs796291650	6	32646996	G	A	0.00145409	5.53e-06	-3.82299	0.841365
rs796457056	6	32646997	C	G	0.00145409	5.53e-06	-3.82299	0.841365
rs17843564	6	32647065	G	A	0.00124636	3.15e-07	-4.64693	0.908589
rs17843565	6	32647070	G	A	0.00124636	3.15e-07	-4.64693	0.908589
rs17843566	6	32647071	T	G	0.00124636	3.15e-07	-4.64693	0.908589
rs17843567	6	32647089	G	A	0.00124636	3.15e-07	-4.64693	0.908589
rs17612510	6	32647106	T	C	0.00124636	3.15e-07	-4.64693	0.908589
rs17612555	6	32647589	A	G	0.00124636	3.15e-07	-4.64693	0.908589
rs17843573	6	32647623	T	C	0.00124636	3.15e-07	-4.64693	0.908589
rs7745002	6	32647644	G	A	0.00124636	3.15e-07	-4.64693	0.908589
rs17843575	6	32647650	T	C	0.00124636	3.15e-07	-4.64693	0.908589
rs17843576	6	32647654	A	G	0.00124636	3.15e-07	-4.64693	0.908589
rs17612562	6	32647669	G	T	0.00124636	3.15e-07	-4.64693	0.908589
rs17843577	6	32647733	T	C	0.00124636	3.15e-07	-4.64693	0.908589
rs17843578	6	32647743	A	G	0.00124636	3.15e-07	-4.64693	0.908589
rs17843579	6	32647750	G	T	0.00124636	3.15e-07	-4.64693	0.908589
rs17843580	6	32647774	G	A	0.00124636	3.15e-07	-4.64693	0.908589
rs17612590	6	32647801	A	G	0.00135023	1.48e-06	-4.20329	0.873035
rs17612597	6	32647805	C	A	0.00124636	3.15e-07	-4.64693	0.908589
rs17612604	6	32647820	C	A	0.00155796	3.22e-07	-4.1542	0.812921
rs17612610	6	32647834	T	A	0.00155796	3.22e-07	-4.1542	0.812921
rs17612617	6	32647836	T	G	0.00155796	3.22e-07	-4.1542	0.812921
rs17843581	6	32647861	C	A	0.00124636	3.15e-07	-4.64693	0.908589
rs17843582	6	32647874	A	G	0.00124636	3.15e-07	-4.64693	0.908589
rs17843583	6	32647875	C	A	0.00124636	3.15e-07	-4.64693	0.908589
rs17843584	6	32647891	T	G	0.00124636	3.15e-07	-4.64693	0.908589
rs17612625	6	32647925	C	A	0.00124636	3.15e-07	-4.64693	0.908589
rs17612633	6	32647933	C	G	0.00124636	3.15e-07	-4.64693	0.908589
rs17612640	6	32647977	A	G	0.00124636	3.15e-07	-4.64693	0.908589
rs9394106	6	32652455	G	A	0.00145409	5.53e-06	-3.82299	0.841365
rs17843603	6	32652464	A	G	0.00124636	3.15e-07	-4.64693	0.908589
rs17843604	6	32652506	T	C	0.00124636	3.15e-07	-4.64693	0.908589
rs12527758	6	32652509	C	T	0.00124636	3.15e-07	-4.64693	0.908589
rs17612781	6	32652534	C	T	0.00124636	3.15e-07	-4.64693	0.908589
rs17612788	6	32652567	A	G	0.00124636	3.15e-07	-4.64693	0.908589
rs17612852	6	32652795	A	G	0.00124636	3.15e-07	-4.64693	0.908589
rs17612858	6	32652845	T	A	0.00124636	3.15e-07	-4.64693	0.908589
rs17843621	6	32653050	T	C	0.00124636	3.15e-07	-4.64693	0.908589
rs17612907	6	32653075	A	G	0.00124636	3.15e-07	-4.64693	0.908589
rs17612914	6	32653083	T	C	0.00124636	3.15e-07	-4.64693	0.908589
rs17843623	6	32653092	A	G	0.00124636	3.15e-07	-4.64693	0.908589
rs17843624	6	32653108	T	A	0.00124636	3.15e-07	-4.64693	0.908589
rs17843625	6	32653132	G	A	0.00124636	3.15e-07	-4.64693	0.908589
rs17612921	6	32653166	A	C	0.00124636	3.15e-07	-4.64693	0.908589
rs9273311	6	32655190	A	G	0.00124636	3.15e-07	-4.64693	0.908589
rs9273315	6	32655213	T	C	0.00124636	3.15e-07	-4.64693	0.908589
rs9273320	6	32655295	G	A	0.00124636	3.15e-07	-4.64693	0.908589
rs79692442	6	32655296	T	C	0.00083091	5.49e-06	-5.05549	1.11233
rs9273321	6	32655319	G	A	0.00124636	3.15e-07	-4.64693	0.908589
rs9273322	6	32655325	C	G	0.00135023	1.48e-06	-4.20329	0.873035
rs9273324	6	32655379	T	C	0.00124636	3.15e-07	-4.64693	0.908589
rs9273326	6	32655442	C	T	0.00124636	3.15e-07	-4.64693	0.908589
rs9273328	6	32655456	A	G	0.00124636	3.15e-07	-4.64693	0.908589
rs9273329	6	32655465	A	G	0.00145409	4.77e-10	-5.23878	0.841365
rs9273330	6	32655523	T	C	0.00124636	3.15e-07	-4.64693	0.908589
rs9273331	6	32655530	T	C	0.00124636	3.15e-07	-4.64693	0.908589
rs9273332	6	32655540	T	A	0.00124636	3.15e-07	-4.64693	0.908589
rs9273333	6	32655548	C	T	0.00124636	3.15e-07	-4.64693	0.908589
rs72852265	6	32656938	C	A	0.00124636	3.15e-07	-4.64693	0.908589
rs113663338	6	32657070	T	G	0.00124636	3.15e-07	-4.64693	0.908589
rs9273355	6	32658183	G	A	0.00135023	1.48e-06	-4.20329	0.873035
rs9273356	6	32658212	G	A	0.00124636	3.15e-07	-4.64693	0.908589
rs6905282	6	32658238	A	C	0.00124636	3.15e-07	-4.64693	0.908589
rs9273358	6	32658242	T	C	0.00124636	3.15e-07	-4.64693	0.908589
rs6905975	6	32658362	G	C	0.0011425	5.04e-08	-5.17119	0.948891
rs35139945	6	32658490	G	T	0.00083091	5.49e-06	-5.05549	1.11233
rs117806464	6	32658670	G	A	0.00083091	5.49e-06	-5.05549	1.11233
rs9273370	6	32658715	A	G	0.00124636	3.15e-07	-4.64693	0.908589
rs9273371	6	32658788	T	C	0.00124636	3.15e-07	-4.64693	0.908589
rs28539606	6	32658797	A	G	0.00083091	5.49e-06	-5.05549	1.11233
rs9273372	6	32658813	G	C	0.00124636	3.15e-07	-4.64693	0.908589
rs9273373	6	32658824	G	A	0.00124636	3.15e-07	-4.64693	0.908589
rs9273374	6	32658837	G	A	0.00124636	3.15e-07	-4.64693	0.908589
rs9273386	6	32659200	C	T	0.00124636	3.15e-07	-4.64693	0.908589
rs1130456	6	32659602	C	T	0.00124636	3.15e-07	-4.64693	0.908589
rs9273441	6	32659796	G	C	0.00124636	3.15e-07	-4.64693	0.908589
rs9273443	6	32659823	T	G	0.00124636	3.15e-07	-4.64693	0.908589
rs117789582	6	32659826	G	A	0.00083091	5.49e-06	-5.05549	1.11233
rs9273444	6	32659858	G	T	0.00124636	3.15e-07	-4.64693	0.908589
rs9273445	6	32659869	G	A	0.00124636	3.15e-07	-4.64693	0.908589
rs117067420	6	32659877	G	A	0.00083091	5.49e-06	-5.05549	1.11233
rs1063355	6	32659937	G	T	0.00124636	3.15e-07	-4.64693	0.908589
rs1049213	6	32659996	G	A	0.00124636	3.15e-07	-4.64693	0.908589
rs9273481	6	32660345	C	G	0.00135023	1.48e-06	-4.20329	0.873035
rs9273482	6	32660350	C	T	0.00124636	3.15e-07	-4.64693	0.908589
rs35908913	6	32660581	C	A	0.00083091	5.49e-06	-5.05549	1.11233
rs34473650	6	32660585	C	A	0.00083091	5.49e-06	-5.05549	1.11233
rs34242724	6	32660586	A	G	0.00083091	5.49e-06	-5.05549	1.11233
rs117706971	6	32660615	G	A	0.00083091	5.49e-06	-5.05549	1.11233
rs117899140	6	32660617	C	G	0.00083091	5.49e-06	-5.05549	1.11233
rs9273504	6	32660630	C	T	0.00135023	1.48e-06	-4.20329	0.873035
rs9273507	6	32660655	G	A	0.00124636	3.15e-07	-4.64693	0.908589
rs200177238	6	32660832	C	T	0.00083091	5.49e-06	-5.05549	1.11233
rs200955452	6	32660834	C	T	0.00083091	5.49e-06	-5.05549	1.11233
rs28688207	6	32660883	T	C	0.00083091	5.49e-06	-5.05549	1.11233
rs117988605	6	32660928	C	A	0.00083091	5.49e-06	-5.05549	1.11233
rs117867884	6	32660939	C	T	0.00083091	5.49e-06	-5.05549	1.11233
rs9273807	6	32661737	A	T	0.00124636	3.15e-07	-4.64693	0.908589
rs117407437	6	32661854	C	T	0.00083091	5.49e-06	-5.05549	1.11233
rs2854272	6	32661903	G	A	0.00145409	5.53e-06	-3.82299	0.841365
rs117780937	6	32661908	G	A	0.00083091	5.49e-06	-5.05549	1.11233
rs9273902	6	32661939	C	T	0.00135023	1.48e-06	-4.20329	0.873035
rs17843722	6	32663145	A	T	0.00124636	3.15e-07	-4.64693	0.908589
rs17613592	6	32663197	T	C	0.00124636	3.15e-07	-4.64693	0.908589
rs17843727	6	32663649	A	G	0.00124636	3.15e-07	-4.64693	0.908589
rs9274258	6	32663671	G	A	0.00124636	3.15e-07	-4.64693	0.908589
rs116850050	6	32666210	C	T	0.00083091	5.49e-06	-5.05549	1.11233
rs9274500	6	32666247	A	T	0.00124636	3.15e-07	-4.64693	0.908589
rs9274501	6	32666255	G	A	0.00124636	3.15e-07	-4.64693	0.908589
rs117000147	6	32666281	C	T	0.00083091	5.49e-06	-5.05549	1.11233
rs9274503	6	32666327	T	C	0.00124636	3.15e-07	-4.64693	0.908589
rs68033958	6	32666449	G	A	0.00083091	5.49e-06	-5.05549	1.11233
rs183607390	6	32666450	A	T	0.00083091	5.49e-06	-5.05549	1.11233
rs9274514	6	32666466	A	G	0.00124636	3.15e-07	-4.64693	0.908589
rs12722106	6	32666505	A	G	0.00083091	5.49e-06	-5.05549	1.11233
rs3891176	6	32666541	A	C	0.00124636	3.15e-07	-4.64693	0.908589
rs9274522	6	32666596	T	C	0.00124636	3.15e-07	-4.64693	0.908589
rs34236112	6	32666617	G	A	0.00083091	5.49e-06	-5.05549	1.11233
rs71789649	6	32666625	A	AAGC	0.00124636	3.15e-07	-4.64693	0.908589
rs1049053	6	32666628	C	T	0.00083091	5.49e-06	-5.05549	1.11233
rs3210146	6	32666670	C	G	0.00083091	5.49e-06	-5.05549	1.11233
rs3891175	6	32666690	T	C	0.00124636	3.15e-07	-4.64693	0.908589
rs117403290	6	32666699	G	A	0.00083091	5.49e-06	-5.05549	1.11233
rs281860823	6	32666720	G	A	0.00083091	5.49e-06	-5.05549	1.11233
rs281860822	6	32666726	T	G	0.00083091	5.49e-06	-5.05549	1.11233
rs28746851	6	32666729	C	T	0.00083091	5.49e-06	-5.05549	1.11233
rs9274529	6	32666737	G	A	0.00124636	3.15e-07	-4.64693	0.908589
rs4988889	6	32667175	T	G	0.00124636	3.15e-07	-4.64693	0.908589
rs9274563	6	32667234	A	G	0.00124636	3.15e-07	-4.64693	0.908589
rs9274565	6	32667290	A	T	0.00124636	3.15e-07	-4.64693	0.908589
rs1812014	6	32667293	A	T	0.00124636	3.15e-07	-4.64693	0.908589
rs9274567	6	32667304	G	A	0.00124636	3.15e-07	-4.64693	0.908589
rs9274569	6	32667315	A	C	0.00124636	3.15e-07	-4.64693	0.908589
rs117992092	6	32667321	A	C	0.00083091	5.49e-06	-5.05549	1.11233
rs117912793	6	32667346	A	G	0.00083091	5.49e-06	-5.05549	1.11233
rs117384891	6	32667347	A	G	0.00083091	5.49e-06	-5.05549	1.11233
rs117829012	6	32667357	C	T	0.00083091	5.49e-06	-5.05549	1.11233
rs117233242	6	32667418	T	C	0.00083091	5.49e-06	-5.05549	1.11233
rs4988888	6	32667420	C	T	0.00124636	3.15e-07	-4.64693	0.908589
rs146003607	6	32667434	G	C	0.00083091	5.49e-06	-5.05549	1.11233
rs9274574	6	32667442	A	G	0.00124636	3.15e-07	-4.64693	0.908589
rs548946394	6	32667443	C	A	0.00083091	5.49e-06	-5.05549	1.11233
rs541430730	6	32667448	C	T	0.00083091	5.49e-06	-5.05549	1.11233
rs9274576	6	32667486	C	T	0.00124636	3.15e-07	-4.64693	0.908589
rs9274577	6	32667492	C	T	0.00124636	3.15e-07	-4.64693	0.908589
rs117360622	6	32667493	T	A	0.00083091	5.49e-06	-5.05549	1.11233
rs118132027	6	32667505	C	T	0.00083091	5.49e-06	-5.05549	1.11233
rs3844313	6	32667852	A	G	0.00145409	5.53e-06	-3.82299	0.841365
rs9274606	6	32667910	C	T	0.00124636	3.15e-07	-4.64693	0.908589
rs9274607	6	32667936	C	T	0.00124636	3.15e-07	-4.64693	0.908589
rs3828789	6	32667977	T	G	0.00124636	3.15e-07	-4.64693	0.908589
rs3828790	6	32668032	C	T	0.00124636	3.15e-07	-4.64693	0.908589
rs3828791	6	32668036	G	A	0.00124636	3.15e-07	-4.64693	0.908589
rs9274617	6	32668127	A	T	0.00135023	1.48e-06	-4.20329	0.873035
rs9274620	6	32668188	T	G	0.00124636	3.15e-07	-4.64693	0.908589
rs9274622	6	32668213	C	T	0.00124636	3.15e-07	-4.64693	0.908589
rs9274623	6	32668221	T	G	0.00145409	5.53e-06	-3.82299	0.841365
rs9274624	6	32668244	A	G	0.00124636	3.15e-07	-4.64693	0.908589
rs3828798	6	32668261	T	A	0.00124636	3.15e-07	-4.64693	0.908589
rs3828799	6	32668285	G	C	0.00083091	5.49e-06	-5.05549	1.11233
rs3828800	6	32668286	G	A	0.00083091	5.49e-06	-5.05549	1.11233
rs3828801	6	32668294	G	T	0.00083091	5.49e-06	-5.05549	1.11233
rs9274645	6	32668413	A	G	0.00145409	7.24e-08	-4.53088	0.841365
rs9274649	6	32668440	G	A	0.00083091	5.49e-06	-5.05549	1.11233
rs9274652	6	32668458	T	C	0.00124636	3.15e-07	-4.64693	0.908589
rs9274653	6	32668477	C	T	0.00124636	3.15e-07	-4.64693	0.908589
rs79369121	6	32668485	C	A	0.00083091	5.49e-06	-5.05549	1.11233
rs9274656	6	32668574	T	C	0.00083091	5.49e-06	-5.05549	1.11233
rs9274657	6	32668587	G	A	0.00083091	5.49e-06	-5.05549	1.11233
rs9274659	6	32668608	A	T	0.00083091	5.49e-06	-5.05549	1.11233
rs35800511	6	32668656	A	G	0.00083091	5.49e-06	-5.05549	1.11233
rs9274660	6	32668657	G	A	0.00124636	3.15e-07	-4.64693	0.908589
rs117280913	6	32668904	G	T	0.00083091	5.49e-06	-5.05549	1.11233
rs2858302	6	32668979	C	T	0.00145409	5.53e-06	-3.82299	0.841365
rs1794484	6	32674706	A	C	0.00083091	5.49e-06	-5.05549	1.11233
rs116811912	6	32674768	A	C	0.00083091	5.49e-06	-5.05549	1.11233
rs3104407	6	32714675	A	G	0.139801	1.27e-07	-0.463574	0.0877388
rs3997852	6	32714732	G	GGTT	0.132322	2.97e-06	-0.416318	0.0890961
rs78091965	6	32726019	G	A	0.0242002	5.11e-06	-0.889532	0.195057
rs17213337	6	32746111	T	C	0.15081	1.73e-06	-0.407671	0.0852392
rs9272945	6	32746955	C	T	0.147798	1.32e-06	-0.414728	0.0857348
rs28420297	6	32746983	A	G	0.147798	1.32e-06	-0.414728	0.0857348
rs10947339	6	32747524	C	G	0.147798	1.32e-06	-0.414728	0.0857348
rs2227126	6	32747996	C	T	0.147798	1.32e-06	-0.414728	0.0857348
rs2213574	6	32748060	G	A	0.147798	1.32e-06	-0.414728	0.0857348
rs11758312	6	32748595	C	A	0.147798	1.32e-06	-0.414728	0.0857348
rs5017092	6	32749695	C	A	0.147798	1.32e-06	-0.414728	0.0857348
rs4351241	6	32749772	T	C	0.147798	1.32e-06	-0.414728	0.0857348
rs4285314	6	32749925	G	A	0.147798	1.32e-06	-0.414728	0.0857348
rs11759565	6	32750169	G	A	0.147798	1.32e-06	-0.414728	0.0857348
rs10947340	6	32750610	G	T	0.147798	1.32e-06	-0.414728	0.0857348
rs5016066	6	32751041	A	C	0.147798	1.32e-06	-0.414728	0.0857348
rs5014419	6	32751587	G	A	0.147798	1.32e-06	-0.414728	0.0857348
rs2227134	6	32752334	G	A	0.147902	1.39e-06	-0.413763	0.0857218
rs28415071	6	32752356	C	A	0.147798	1.32e-06	-0.414728	0.0857348
rs13194943	6	32752402	A	C	0.147902	1.39e-06	-0.413763	0.0857218
rs10947341	6	32752855	T	C	0.118509	5.29e-07	-0.477859	0.0952773
rs10947342	6	32753003	A	G	0.147798	1.32e-06	-0.414728	0.0857348
rs138176532	6	32753038	C	T	0.0240964	4.42e-06	-0.896999	0.195397
rs7450940	6	32753142	G	A	0.147798	1.32e-06	-0.414728	0.0857348
rs7450989	6	32753266	T	C	0.147798	1.32e-06	-0.414728	0.0857348
rs2077046	6	32753644	T	C	0.147694	1.25e-06	-0.415695	0.0857479
rs7774435	6	32754171	C	T	0.147694	1.25e-06	-0.415695	0.0857479
rs7774443	6	32754184	C	T	0.147694	1.25e-06	-0.415695	0.0857479
rs10807112	6	32754358	C	A	0.147694	1.25e-06	-0.415695	0.0857479
rs10807113	6	32754409	C	A	0.147694	1.25e-06	-0.415695	0.0857479
rs6918223	6	32754755	A	C	0.147694	1.25e-06	-0.415695	0.0857479
rs6934041	6	32754990	C	G	0.148837	6.93e-07	-0.422701	0.0851645
rs6913646	6	32755054	C	T	0.147694	1.25e-06	-0.415695	0.0857479
rs5001635	6	32755154	C	T	0.147694	1.25e-06	-0.415695	0.0857479
rs5001634	6	32755172	T	C	0.147694	1.25e-06	-0.415695	0.0857479
rs5001633	6	32755308	T	C	0.147383	1.64e-06	-0.411238	0.0857871
rs5001632	6	32755320	C	A	0.147694	1.25e-06	-0.415695	0.0857479
rs5001631	6	32755332	G	C	0.147694	1.25e-06	-0.415695	0.0857479
rs5001630	6	32755352	G	A	0.147902	1.39e-06	-0.413763	0.0857218
rs5001629	6	32755359	G	A	0.147694	1.25e-06	-0.415695	0.0857479
rs5001628	6	32755419	A	C	0.147694	1.25e-06	-0.415695	0.0857479
rs5001627	6	32755434	C	A	0.147694	1.25e-06	-0.415695	0.0857479
rs7770024	6	32755564	A	G	0.147694	1.25e-06	-0.415695	0.0857479
rs7770045	6	32755602	T	G	0.147694	1.25e-06	-0.415695	0.0857479
rs7769959	6	32755709	G	C	0.147694	1.25e-06	-0.415695	0.0857479
rs7769974	6	32755741	T	C	0.147694	1.25e-06	-0.415695	0.0857479
rs7769979	6	32755795	G	A	0.147694	1.25e-06	-0.415695	0.0857479
rs12200954	6	32755846	A	G	0.147694	1.25e-06	-0.415695	0.0857479
rs7774452	6	32756092	T	C	0.147694	1.25e-06	-0.415695	0.0857479
rs7756516	6	32756140	C	T	0.147694	1.25e-06	-0.415695	0.0857479
rs6457646	6	32756366	G	A	0.147694	1.25e-06	-0.415695	0.0857479
rs3213490	6	32756481	C	T	0.147694	1.25e-06	-0.415695	0.0857479
rs3213488	6	32756535	C	G	0.147694	1.25e-06	-0.415695	0.0857479
rs79638337	6	32763475	C	T	0.0243041	5.89e-06	-0.882119	0.194719
rs76407156	6	32765974	A	C	0.0246157	9.7e-06	-0.853707	0.192984
rs72500555	6	32767085	A	G	0.0243041	5.89e-06	-0.882119	0.194719
rs6457652	6	32767556	G	A	0.148525	3.1e-06	-0.398285	0.0853909
rs6457653	6	32767558	A	G	0.149668	1.78e-06	-0.404889	0.0847541
rs6457654	6	32767639	A	G	0.149668	1.78e-06	-0.404889	0.0847541
rs6457655	6	32767729	T	G	0.149668	1.78e-06	-0.404889	0.0847541
rs9296039	6	32768061	G	A	0.149668	1.78e-06	-0.404889	0.0847541
rs9296040	6	32768078	G	A	0.149668	1.78e-06	-0.404889	0.0847541
rs9296041	6	32768084	A	C	0.149668	1.78e-06	-0.404889	0.0847541
rs9296043	6	32768326	T	C	0.149564	1.69e-06	-0.405828	0.0847665
rs9296044	6	32768367	T	A	0.149564	1.69e-06	-0.405828	0.0847665
rs1825003	6	32768477	A	G	0.149668	1.78e-06	-0.404889	0.0847541
rs1585893	6	32768758	A	C	0.149668	1.78e-06	-0.404889	0.0847541
rs1585892	6	32768847	A	G	0.149668	1.78e-06	-0.404889	0.0847541
rs1585891	6	32768945	C	T	0.149668	1.78e-06	-0.404889	0.0847541
rs35455552	6	32769005	TTTC	T	0.149356	1.5e-06	-0.408303	0.0848531
rs6901084	6	32769159	C	T	0.149668	1.78e-06	-0.404889	0.0847541
rs11317992	6	32769170	GC	G	0.149668	1.78e-06	-0.404889	0.0847541
rs6457656	6	32769201	T	C	0.149668	1.78e-06	-0.404889	0.0847541
rs6457657	6	32769327	T	A	0.149668	1.78e-06	-0.404889	0.0847541
rs6457658	6	32769372	G	A	0.149668	1.78e-06	-0.404889	0.0847541
rs6457659	6	32769406	A	C	0.149668	1.78e-06	-0.404889	0.0847541
rs6457660	6	32769617	T	G	0.149771	1.87e-06	-0.403951	0.0847418
rs6457661	6	32769717	C	T	0.149771	1.87e-06	-0.403951	0.0847418
rs1015576	6	32770087	A	G	0.148941	1.7e-06	-0.407844	0.0852144
rs1015575	6	32770338	G	A	0.148941	1.7e-06	-0.407844	0.0852144
rs28724888	6	32770604	G	A	0.148941	1.7e-06	-0.407844	0.0852144
rs2170184	6	32770702	G	A	0.148941	1.7e-06	-0.407844	0.0852144
rs149273176	6	32936573	G	T	0.000727046	5.91e-07	-5.93801	1.189
rs114473475	6	32941213	T	C	0.000727046	5.91e-07	-5.93801	1.189
rs141751674	6	32942206	C	T	0.000727046	5.91e-07	-5.93801	1.189
rs147491358	6	32946583	C	A	0.000727046	5.91e-07	-5.93801	1.189
rs115375134	6	32952814	T	A	0.000727046	5.91e-07	-5.93801	1.189
rs139784242	6	32956010	C	A	0.000727046	5.91e-07	-5.93801	1.189
rs201614466	6	32965567	CTA	C	0.00498546	9.15e-06	-1.87164	0.421877
rs114215603	6	32973136	A	G	0.000727046	5.91e-07	-5.93801	1.189
rs370640038	6	32981037	A	G	0.00083091	5.49e-06	-5.05549	1.11233
rs187379962	6	32984922	T	A	0.000727046	5.91e-07	-5.93801	1.189
rs183844258	6	32984942	G	T	0.000727046	5.91e-07	-5.93801	1.189
rs76089289	6	32997926	A	G	0.00768592	5.5e-08	-1.89972	0.349577
rs176248	6	32998165	G	A	0.4973	8.32e-06	0.283628	0.0636405
rs35520555	6	32998925	A	G	0.295077	5.97e-06	0.3275	0.072339
rs116416291	6	33000359	G	A	0.264645	3.42e-07	0.381676	0.0748591
rs28496707	6	33000710	G	A	0.294765	6.59e-06	0.326305	0.0724053
rs17214106	6	33002940	G	A	0.294973	6.15e-06	0.327218	0.0723738
rs13191715	6	33003094	T	C	0.294973	6.15e-06	0.327218	0.0723738
rs429916	6	33010810	C	A	0.333818	1.8e-10	0.436436	0.0684309
rs17214290	6	33020111	A	G	0.253324	2.18e-08	0.425322	0.0759897
rs114545731	6	33022418	G	A	0.293	9.71e-07	0.351172	0.0717053
rs1594470	6	33024210	C	T	0.292688	1.09e-06	0.34968	0.071733
rs114132738	6	33029222	G	A	0.293103	1.35e-06	0.346289	0.0716712
rs493158	6	33032373	C	T	0.465621	8.7e-07	0.317614	0.0645684
rs429073	6	33033958	T	C	0.465621	8.7e-07	0.317614	0.0645684
rs6914052	6	33035342	C	T	0.29113	4.51e-07	0.36248	0.0718357
rs423196	6	33035785	T	C	0.465621	8.7e-07	0.317614	0.0645684
rs406477	6	33037867	T	C	0.465621	8.7e-07	0.317614	0.0645684
rs3130175	6	33049305	G	A	0.43467	8.4e-07	0.318687	0.0646972
rs430620	6	33049709	G	A	0.427607	5.55e-07	0.32394	0.0647072
rs3097668	6	33055984	T	C	0.396032	1.28e-06	0.314262	0.0648893
rs3097669	6	33056015	A	C	0.485355	1.29e-06	0.308757	0.0637843
rs112790520	6	33056254	T	C	0.239198	3.73e-09	0.456625	0.0774526
rs6457707	6	33056447	G	A	0.34597	3.22e-07	0.35019	0.0685296
rs73415213	6	33056934	T	C	0.333195	7.43e-08	0.364067	0.0676656
rs73415216	6	33056961	C	T	0.332987	5.5e-08	0.367827	0.0676866
rs61146968	6	33056985	T	C	0.333091	7.67e-08	0.363825	0.0676918
rs73737975	6	33057018	A	T	0.332987	7.91e-08	0.363583	0.067718
rs72873911	6	33057037	T	C	0.366639	1.69e-08	0.373059	0.0661313
rs67643877	6	33057046	T	C	0.366951	3.23e-08	0.365391	0.0660933
rs56301606	6	33057131	T	C	0.366847	2.29e-08	0.369511	0.0661157
rs58083473	6	33057195	A	G	0.366847	2.29e-08	0.369511	0.0661157
rs55752341	6	33057267	A	G	0.366847	2.29e-08	0.369511	0.0661157
rs56064519	6	33057273	A	G	0.366847	2.29e-08	0.369511	0.0661157
rs57441145	6	33057330	A	AC	0.400706	6e-07	0.324482	0.06501
rs9380335	6	33057397	C	G	0.400706	6e-07	0.324482	0.06501
rs17220829	6	33057609	G	A	0.366743	2.4e-08	0.368935	0.0661089
rs4604307	6	33057894	C	G	0.400706	6e-07	0.324482	0.06501
rs7775838	6	33057935	C	T	0.366639	1.71e-08	0.37273	0.0661021
rs7757860	6	33057963	T	C	0.366743	2.4e-08	0.368935	0.0661089
rs5875432	6	33058015	C	CA	0.400706	6e-07	0.324482	0.06501
chr6:33058236:TC:T	6	33058236	TC	T	0.400706	6e-07	0.324482	0.06501
rs116724935	6	33058238	C	T	0.400706	6e-07	0.324482	0.06501
rs7742205	6	33058307	G	A	0.400706	6e-07	0.324482	0.06501
rs7741912	6	33058310	C	G	0.400706	6e-07	0.324482	0.06501
rs2894313	6	33058392	G	A	0.400706	6e-07	0.324482	0.06501
rs17220885	6	33058408	G	A	0.366639	1.71e-08	0.37273	0.0661021
rs2894314	6	33058412	C	T	0.400706	6e-07	0.324482	0.06501
rs2894315	6	33058419	G	A	0.400706	6e-07	0.324482	0.06501
rs2395307	6	33058435	T	G	0.400706	6e-07	0.324482	0.06501
rs2395308	6	33058437	G	A	0.400706	6e-07	0.324482	0.06501
rs2395309	6	33058469	A	G	0.400706	6e-07	0.324482	0.06501
rs2395310	6	33058539	C	T	0.400706	6e-07	0.324482	0.06501
rs34889247	6	33058611	C	A	0.366639	1.71e-08	0.37273	0.0661021
rs73415237	6	33058646	C	T	0.400706	6e-07	0.324482	0.06501
rs73415239	6	33058656	T	C	0.366639	1.71e-08	0.37273	0.0661021
rs67632751	6	33058740	C	T	0.400706	6e-07	0.324482	0.06501
rs73415240	6	33058747	T	C	0.400706	6e-07	0.324482	0.06501
rs72873917	6	33058763	G	A	0.400706	6e-07	0.324482	0.06501
rs34937821	6	33058776	G	A	0.400706	6e-07	0.324482	0.06501
rs34687999	6	33058827	C	T	0.400706	6e-07	0.324482	0.06501
rs35593095	6	33058829	A	G	0.400706	6e-07	0.324482	0.06501
rs72873920	6	33058896	G	T	0.400602	4.46e-07	0.328141	0.0650016
rs73738011	6	33060981	A	G	0.400602	6.25e-07	0.323916	0.0650016
rs67047708	6	33061053	C	T	0.400706	6e-07	0.324482	0.06501
rs66720176	6	33061211	T	C	0.400706	6e-07	0.324482	0.06501
rs66780929	6	33061232	A	G	0.400706	6e-07	0.324482	0.06501
rs67214734	6	33061258	A	G	0.366639	1.71e-08	0.37273	0.0661021
rs72873924	6	33061348	G	A	0.40081	8.04e-07	0.320821	0.0650183
rs73738013	6	33061360	C	T	0.40081	8.04e-07	0.320821	0.0650183
rs9885608	6	33061371	T	C	0.400914	7.72e-07	0.321387	0.0650267
rs73415247	6	33061428	C	T	0.400706	6e-07	0.324482	0.06501
rs114788682	6	33061439	A	T	0.366639	1.71e-08	0.37273	0.0661021
rs74377428	6	33061446	C	T	0.400706	6e-07	0.324482	0.06501
rs5875434	6	33061456	CT	C	0.295285	1.74e-06	-0.335224	0.070116
rs72873927	6	33061478	G	T	0.400706	6e-07	0.324482	0.06501
rs67022713	6	33061499	T	C	0.400291	7.01e-07	0.322494	0.0650043
rs72873929	6	33061549	T	A	0.400706	6e-07	0.324482	0.06501
rs72197234	6	33061582	TAA	T	0.400706	6e-07	0.324482	0.06501
rs544623750	6	33061586	A	T	0.400706	6e-07	0.324482	0.06501
rs114390018	6	33061607	C	T	0.400706	6e-07	0.324482	0.06501
rs116916694	6	33061608	A	G	0.400706	6e-07	0.324482	0.06501
rs111509059	6	33061615	T	C	0.400706	6e-07	0.324482	0.06501
rs67475104	6	33061632	T	G	0.400706	6e-07	0.324482	0.06501
rs72873931	6	33061679	G	A	0.400706	6e-07	0.324482	0.06501
rs72873932	6	33061683	A	G	0.400706	6e-07	0.324482	0.06501
rs72873933	6	33061714	G	A	0.400706	6e-07	0.324482	0.06501
rs112752977	6	33061729	A	G	0.400602	4.46e-07	0.328141	0.0650016
rs113637139	6	33061734	G	A	0.400706	6e-07	0.324482	0.06501
rs113457518	6	33061737	T	G	0.400706	6e-07	0.324482	0.06501
rs59342333	6	33061822	G	A	0.400706	6e-07	0.324482	0.06501
rs60461436	6	33061862	C	A	0.400706	6e-07	0.324482	0.06501
rs59423236	6	33061891	C	T	0.400706	6e-07	0.324482	0.06501
rs73738024	6	33061910	T	C	0.400706	6e-07	0.324482	0.06501
rs73738027	6	33061913	C	T	0.400706	6e-07	0.324482	0.06501
rs6923131	6	33061952	G	A	0.40081	5.75e-07	0.325049	0.0650183
rs72873934	6	33061998	A	G	0.400706	6e-07	0.324482	0.06501
rs72873935	6	33061999	G	C	0.400706	6e-07	0.324482	0.06501
rs55950816	6	33062050	G	C	0.400706	6e-07	0.324482	0.06501
rs116108798	6	33062148	A	G	0.400706	6e-07	0.324482	0.06501
rs114620642	6	33062149	A	G	0.400602	4.46e-07	0.328141	0.0650016
rs80087810	6	33062153	A	G	0.400706	6e-07	0.324482	0.06501
rs55763051	6	33062160	C	T	0.400706	6e-07	0.324482	0.06501
rs56348503	6	33062322	G	A	0.400706	6e-07	0.324482	0.06501
rs55814661	6	33062441	C	T	0.400602	6.19e-07	0.324193	0.0650294
rs55920303	6	33062484	C	T	0.400602	6.19e-07	0.324193	0.0650294
rs56084986	6	33062507	T	C	0.400499	6.38e-07	0.323903	0.0650489
rs200334621	6	33062599	G	A	0.366639	1.71e-08	0.37273	0.0661021
rs9469325	6	33062664	C	A	0.400914	5.58e-07	0.325337	0.0649989
rs72873936	6	33062672	T	C	0.40081	5.82e-07	0.324771	0.0649906
rs67408908	6	33062693	G	T	0.40081	5.82e-07	0.324771	0.0649906
rs66468857	6	33062707	T	A	0.40081	5.82e-07	0.324771	0.0649906
rs67396419	6	33062734	C	G	0.40081	5.82e-07	0.324771	0.0649906
rs67012664	6	33062808	C	T	0.40081	5.82e-07	0.324771	0.0649906
rs67934954	6	33062843	T	G	0.40081	5.82e-07	0.324771	0.0649906
rs67635640	6	33062953	G	A	0.40081	5.82e-07	0.324771	0.0649906
rs67714479	6	33062978	T	C	0.400914	5.64e-07	0.325059	0.0649712
rs67511993	6	33063010	T	C	0.40081	5.82e-07	0.324771	0.0649906
rs72873939	6	33063098	A	G	0.40081	5.82e-07	0.324771	0.0649906
rs72873941	6	33063106	C	T	0.40081	5.82e-07	0.324771	0.0649906
rs72873942	6	33063155	A	T	0.40081	5.82e-07	0.324771	0.0649906
rs72873943	6	33063156	T	C	0.40081	5.82e-07	0.324771	0.0649906
rs73740453	6	33063168	G	T	0.40081	5.82e-07	0.324771	0.0649906
rs73740455	6	33063169	A	G	0.40081	5.82e-07	0.324771	0.0649906
rs67510472	6	33063326	A	G	0.40081	5.82e-07	0.324771	0.0649906
rs200857059	6	33063390	C	T	0.40081	5.82e-07	0.324771	0.0649906
rs9296072	6	33063409	C	T	0.40081	5.82e-07	0.324771	0.0649906
rs73415265	6	33063538	T	C	0.40081	5.82e-07	0.324771	0.0649906
rs112051508	6	33063629	A	G	0.40081	5.82e-07	0.324771	0.0649906
rs113281050	6	33063640	A	T	0.40081	5.82e-07	0.324771	0.0649906
rs79289745	6	33063818	C	T	0.40081	5.82e-07	0.324771	0.0649906
rs9469329	6	33063825	C	T	0.400914	5.58e-07	0.325337	0.0649989
rs35449774	6	33063835	C	T	0.366743	1.66e-08	0.372976	0.0660797
rs35953215	6	33063900	G	A	0.40081	5.82e-07	0.324771	0.0649906
rs34218937	6	33063912	T	C	0.366743	1.66e-08	0.372976	0.0660797
rs34740152	6	33063914	G	C	0.40081	5.82e-07	0.324771	0.0649906
rs36030764	6	33063990	G	A	0.400706	4.32e-07	0.328427	0.0649822
rs66948925	6	33064032	T	C	0.40081	5.82e-07	0.324771	0.0649906
rs66636430	6	33064042	C	T	0.40081	5.82e-07	0.324771	0.0649906
rs113145517	6	33064143	A	G	0.400499	6.52e-07	0.32335	0.0649932
rs72873946	6	33064157	C	T	0.40081	5.82e-07	0.324771	0.0649906
rs66882283	6	33064209	A	C	0.40081	5.82e-07	0.324771	0.0649906
rs67514692	6	33064217	T	C	0.40081	5.82e-07	0.324771	0.0649906
rs17220899	6	33064319	T	C	0.40081	5.82e-07	0.324771	0.0649906
rs201812020	6	33064353	A	C	0.400499	6.52e-07	0.32335	0.0649932
rs73740460	6	33064359	G	A	0.40081	5.82e-07	0.324771	0.0649906
rs17220913	6	33064382	A	C	0.40081	5.82e-07	0.324771	0.0649906
rs17214512	6	33064397	A	G	0.400706	4.32e-07	0.328427	0.0649822
rs17214519	6	33064411	G	A	0.40081	5.82e-07	0.324771	0.0649906
rs17214526	6	33064429	T	C	0.40081	5.82e-07	0.324771	0.0649906
rs17214533	6	33064495	C	T	0.40081	5.82e-07	0.324771	0.0649906
rs17214540	6	33064500	A	G	0.40081	5.82e-07	0.324771	0.0649906
rs17220927	6	33064570	T	G	0.40081	5.82e-07	0.324771	0.0649906
rs17220934	6	33064581	A	T	0.40081	5.82e-07	0.324771	0.0649906
rs34839202	6	33064617	G	GA	0.400395	6.8e-07	0.322784	0.0649849
rs17214555	6	33064653	A	C	0.40081	5.82e-07	0.324771	0.0649906
rs17214562	6	33064808	A	C	0.40081	5.82e-07	0.324771	0.0649906
rs17214567	6	33064823	A	G	0.40081	5.82e-07	0.324771	0.0649906
rs17220948	6	33064846	G	A	0.366743	1.66e-08	0.372976	0.0660797
rs2071366	6	33064850	A	G	0.418259	2.58e-08	0.360096	0.0646763
rs17220961	6	33064859	A	G	0.40081	5.82e-07	0.324771	0.0649906
rs17220968	6	33064886	G	A	0.40081	5.82e-07	0.324771	0.0649906
rs17214573	6	33064891	A	G	0.40081	5.82e-07	0.324771	0.0649906
rs17214580	6	33064915	C	T	0.40081	5.82e-07	0.324771	0.0649906
rs17214587	6	33064921	G	T	0.40081	5.82e-07	0.324771	0.0649906
rs17214594	6	33064926	C	T	0.40081	5.82e-07	0.324771	0.0649906
rs2071365	6	33065011	C	A	0.40081	5.82e-07	0.324771	0.0649906
rs1042926	6	33065045	G	A	0.40081	5.82e-07	0.324771	0.0649906
rs1042920	6	33065054	G	A	0.40081	5.82e-07	0.324771	0.0649906
rs1042914	6	33065076	C	T	0.367366	1.32e-08	0.375109	0.066004
rs1042908	6	33065084	G	A	0.40081	5.82e-07	0.324771	0.0649906
rs1042901	6	33065088	A	C	0.40081	5.82e-07	0.324771	0.0649906
rs1042872	6	33065128	T	C	0.40081	5.82e-07	0.324771	0.0649906
rs1042866	6	33065136	C	T	0.40081	5.82e-07	0.324771	0.0649906
rs8486	6	33065191	G	A	0.40081	5.82e-07	0.324771	0.0649906
rs7905	6	33065198	T	C	0.369859	1e-07	0.35087	0.0658791
rs3077	6	33065245	A	G	0.40081	5.82e-07	0.324771	0.0649906
rs1042688	6	33065278	A	T	0.40081	5.82e-07	0.324771	0.0649906
rs3211475	6	33065281	T	C	0.40081	5.82e-07	0.324771	0.0649906
rs35188681	6	33065369	T	C	0.400602	6.19e-07	0.324193	0.0650294
rs36030612	6	33065393	T	C	0.40081	5.82e-07	0.324771	0.0649906
rs200239692	6	33065400	G	A	0.400914	5.58e-07	0.325337	0.0649989
rs201212911	6	33065401	G	A	0.40081	5.82e-07	0.324771	0.0649906
rs73739611	6	33065411	C	T	0.40081	5.82e-07	0.324771	0.0649906
rs34320499	6	33065425	C	T	0.40081	5.82e-07	0.324771	0.0649906
rs34742617	6	33065458	G	C	0.40081	5.82e-07	0.324771	0.0649906
rs72867687	6	33065489	T	A	0.40081	5.82e-07	0.324771	0.0649906
rs72867689	6	33065490	G	A	0.40081	5.82e-07	0.324771	0.0649906
rs67597807	6	33065510	G	C	0.40081	5.82e-07	0.324771	0.0649906
rs66951571	6	33065536	G	T	0.369963	1.38e-07	0.347099	0.065886
rs7751953	6	33065574	G	T	0.400914	5.58e-07	0.325337	0.0649989
rs72500558	6	33065580	C	G	0.40081	5.82e-07	0.324771	0.0649906
rs67476218	6	33065611	A	C	0.40081	5.82e-07	0.324771	0.0649906
rs67786321	6	33065613	A	T	0.400706	6.07e-07	0.324205	0.0649822
rs67640541	6	33065707	C	T	0.40081	5.82e-07	0.324771	0.0649906
rs72500559	6	33065717	C	G	0.40081	5.82e-07	0.324771	0.0649906
rs73739618	6	33065730	C	T	0.40081	5.82e-07	0.324771	0.0649906
rs72867692	6	33065743	T	A	0.40081	5.82e-07	0.324771	0.0649906
chr6:33065764:CA:C	6	33065764	CA	C	0.40081	5.82e-07	0.324771	0.0649906
rs67733930	6	33065853	C	T	0.40081	5.82e-07	0.324771	0.0649906
rs73400009	6	33065862	G	A	0.40081	5.82e-07	0.324771	0.0649906
rs112774344	6	33065878	C	A	0.40081	5.82e-07	0.324771	0.0649906
rs115660106	6	33065885	T	C	0.40081	5.82e-07	0.324771	0.0649906
rs113405752	6	33065904	T	C	0.40081	5.82e-07	0.324771	0.0649906
rs113781863	6	33065908	A	G	0.40081	5.82e-07	0.324771	0.0649906
rs111310925	6	33065913	C	A	0.40081	5.82e-07	0.324771	0.0649906
rs76416353	6	33065922	G	T	0.40081	5.82e-07	0.324771	0.0649906
rs111595178	6	33065926	G	A	0.40081	5.82e-07	0.324771	0.0649906
rs73739621	6	33065933	T	C	0.366743	1.66e-08	0.372976	0.0660797
rs11967655	6	33065961	C	T	0.400914	5.58e-07	0.325337	0.0649989
rs66696871	6	33066010	T	C	0.40081	5.82e-07	0.324771	0.0649906
rs68085274	6	33066014	C	T	0.40081	5.82e-07	0.324771	0.0649906
rs116664945	6	33066034	C	T	0.369963	1.38e-07	0.347099	0.065886
rs111789468	6	33066047	C	T	0.369963	1.38e-07	0.347099	0.065886
rs115386596	6	33066060	G	A	0.369963	1.38e-07	0.347099	0.065886
rs116812875	6	33066062	C	T	0.369963	1.38e-07	0.347099	0.065886
rs68148632	6	33066072	T	C	0.40081	5.82e-07	0.324771	0.0649906
rs68076625	6	33066117	C	T	0.40081	5.82e-07	0.324771	0.0649906
rs66518139	6	33066142	A	C	0.40081	5.82e-07	0.324771	0.0649906
rs72867693	6	33066162	T	A	0.40081	5.82e-07	0.324771	0.0649906
rs67530640	6	33066175	C	G	0.40081	5.82e-07	0.324771	0.0649906
rs66967466	6	33066184	G	T	0.40081	5.82e-07	0.324771	0.0649906
rs67247679	6	33066230	T	C	0.40081	5.82e-07	0.324771	0.0649906
rs68172213	6	33066299	C	T	0.400706	6e-07	0.324482	0.06501
rs68141899	6	33066302	A	G	0.400706	6e-07	0.324482	0.06501
rs6899851	6	33066336	T	C	0.40081	5.82e-07	0.324771	0.0649906
rs77527547	6	33066341	A	G	0.40081	5.82e-07	0.324771	0.0649906
rs76589166	6	33066343	C	T	0.40081	5.82e-07	0.324771	0.0649906
rs6919972	6	33066400	A	G	0.400914	5.58e-07	0.325337	0.0649989
rs67252575	6	33066446	G	A	0.400706	4.32e-07	0.328427	0.0649822
rs72867694	6	33066463	A	C	0.40081	5.82e-07	0.324771	0.0649906
rs68150759	6	33066519	T	C	0.40081	5.82e-07	0.324771	0.0649906
[truncated: 784 more rows]
